# Supplementary material for: 3-Phenyl­diazen­yl-1,2-dimethyl-1H-indole
Source: Acta Crystallogr Sect E Struct Rep Online. 2010 Aug 18;66(Pt 9):o2311. doi: 10.1107/S1600536810031648 (PMC3008000; doi:10.1107/S1600536810031648)
Supplement: Supplementary file 1 [file e-66-o2311-sup1.cif]

##############################################################################
###                                                                        ###
###        Electronic paper (Acta Crystallographica Section E)             ###
###                                                                        ###
##############################################################################
#                                                                            #
# This CIF contains the data in a paper accepted for publication in Acta     #
# Crystallographica Section E. It conforms to the requirements of Notes      #
# for Authors for Section E, and has been peer reviewed under the auspices   #
# of the IUCr Commission on Journals.                                        #
#                                                                            #
# Full details of the Crystallographic Information File format               #
# are given in the paper "The Crystallographic Information File (CIF):       #
# a New Standard Archive File for Crystallography" by S. R. Hall, F. H.      #
# Allen and I. D. Brown [Acta Cryst. (1991), A47, 655-685].                  #
#                                                                            #
# The current version of the core CIF dictionary is obtainable from          #
# ftp://ftp.iucr.org/pub/cif_core.dic. The current version number is 2.4.    #
#                                                                            #
# Software is freely available for graphical display of the structure(s) in  #
# this CIF.  For information consult the CIF home page http://www.iucr.org/  #
# cif/home.html                                                              #
#                                                                            #
# This file may be used for bona fide research purposes within the           #
# scientific community so long as proper attribution is given to the journal # 
# article from which it was obtained.                                        #
#                                                                            #
##############################################################################
                                             
data_I
_audit_creation_method     SHELXL-97
_chemical_name_systematic
;
3-Phenyldiazenyl-1,2-dimethyl-1<i>H</i>-indole
;
_chemical_name_common     ?
_chemical_formula_moiety     'C16 H15 N3'
_chemical_formula_sum     'C16 H15 N3'
_chemical_formula_iupac     'C16 H15 N3'
_chemical_formula_weight     249.31
_chemical_melting_point     ?
_symmetry_cell_setting     monoclinic
_symmetry_space_group_name_H-M     'C 2/c'
_symmetry_space_group_name_Hall     '-C 2yc'
loop_
    _symmetry_equiv_pos_as_xyz
    'x, y, z'
    '-x, y, -z+1/2'
    'x+1/2, y+1/2, z'
    '-x+1/2, y+1/2, -z+1/2'
    '-x, -y, -z'
    'x, -y, z-1/2'
    '-x+1/2, -y+1/2, -z'
    'x+1/2, -y+1/2, z-1/2'
_cell_length_a     16.3442(3)
_cell_length_b     10.2713(2)
_cell_length_c     16.5312(3)
_cell_angle_alpha     90
_cell_angle_beta     104.264(3)
_cell_angle_gamma     90
_cell_volume     2689.64(9)
_cell_formula_units_Z     8
_cell_measurement_reflns_used     3396
_cell_measurement_theta_min     2.36
_cell_measurement_theta_max     26.35
_cell_measurement_temperature     294(2)
_exptl_crystal_description     block
_exptl_crystal_colour     orange
_exptl_crystal_size_max     0.35
_exptl_crystal_size_mid     0.28
_exptl_crystal_size_min     0.18
_exptl_crystal_density_diffrn     1.231
_exptl_crystal_density_meas     ?
_exptl_crystal_density_method     'not measured'
_exptl_crystal_F_000     1056
_exptl_absorpt_coefficient_mu     0.075
_exptl_absorpt_correction_type     none
_exptl_absorpt_process_details     ?
_exptl_absorpt_correction_T_min     ?
_exptl_absorpt_correction_T_max     ?
_exptl_special_details     ?
_diffrn_ambient_temperature     294(2)
_diffrn_radiation_type     MoK\a
_diffrn_radiation_wavelength     0.71073
_diffrn_radiation_source     'fine-focus sealed tube'
_diffrn_radiation_monochromator     graphite
_diffrn_measurement_device_type     'Rigaku R-AXIS RAPID-S'
_diffrn_measurement_method     '\w scans'
_diffrn_detector_area_resol_mean     ?
_diffrn_reflns_number     27159
_diffrn_reflns_av_R_equivalents     0.1031
_diffrn_reflns_av_sigmaI/netI     0.0475
_diffrn_reflns_theta_min     2.36
_diffrn_reflns_theta_max     26.43
_diffrn_reflns_theta_full     26.43
_diffrn_measured_fraction_theta_max     0.997
_diffrn_measured_fraction_theta_full     0.997
_diffrn_reflns_limit_h_min     -20
_diffrn_reflns_limit_h_max     20
_diffrn_reflns_limit_k_min     -12
_diffrn_reflns_limit_k_max     12
_diffrn_reflns_limit_l_min     -20
_diffrn_reflns_limit_l_max     18
_diffrn_standards_number     ?
_diffrn_standards_interval_count     ?
_diffrn_standards_interval_time     ?
_diffrn_standards_decay_%     ?
_refine_special_details
;
 Refinement of F^2^ against ALL reflections.  The weighted R-factor wR and
 goodness of fit S are based on F^2^, conventional R-factors R are based
 on F, with F set to zero for negative F^2^. The threshold expression of
 F^2^ > 2sigma(F^2^) is used only for calculating R-factors(gt) etc. and is
 not relevant to the choice of reflections for refinement.  R-factors based
 on F^2^ are statistically about twice as large as those based on F, and R-
 factors based on ALL data will be even larger.
;
_reflns_number_total     2762
_reflns_number_gt     1503
_reflns_threshold_expression     I>2\s(I)
_refine_ls_structure_factor_coef     Fsqd
_refine_ls_matrix_type     full
_refine_ls_R_factor_all     0.1219
_refine_ls_R_factor_gt     0.0657
_refine_ls_wR_factor_gt     0.1641
_refine_ls_wR_factor_ref     0.1978
_refine_ls_goodness_of_fit_ref     1.038
_refine_ls_restrained_S_all     1.038
_refine_ls_number_reflns     2762
_refine_ls_number_parameters     221
_refine_ls_number_restraints     0
_refine_ls_hydrogen_treatment     mixed
_refine_ls_weighting_scheme     calc
_refine_ls_weighting_details
         'calc w=1/[\s^2^(Fo^2^)+(0.0864P)^2^+0.4512P] where P=(Fo^2^+2Fc^2^)/3'
_atom_sites_solution_hydrogens     geom
_atom_sites_solution_primary     direct
_atom_sites_solution_secondary     difmap
_refine_ls_shift/su_max     0.000
_refine_ls_shift/su_mean     0.000
_refine_diff_density_max     0.114
_refine_diff_density_min     -0.177
_refine_ls_extinction_method     none
_refine_ls_extinction_coef     ?
loop_
    _atom_type_symbol
    _atom_type_description
    _atom_type_scat_dispersion_real
    _atom_type_scat_dispersion_imag
    _atom_type_scat_source
    'C' 'C' 0.0033 0.0016
                         'International Tables Vol C Tables 4.2.6.8 and 6.1.1.4'
    'H' 'H' 0.0000 0.0000
                         'International Tables Vol C Tables 4.2.6.8 and 6.1.1.4'
    'N' 'N' 0.0061 0.0033
                         'International Tables Vol C Tables 4.2.6.8 and 6.1.1.4'
_computing_data_collection     'CrystalClear (Rigaku/MSC, 2005)'
_computing_cell_refinement     'CrystalClear (Rigaku/MSC, 2005)'
_computing_data_reduction     'CrystalClear (Rigaku/MSC, 2005)'
_computing_structure_solution     'SHELXS97 (Sheldrick, 2008)'
_computing_structure_refinement     'SHELXL97 (Sheldrick, 2008)'
_computing_molecular_graphics     'Ortep-3 for Windows (Farrugia, 1997)'
_computing_publication_material
           'WinGX publication routines (Farrugia, 1999) and PLATON (Spek, 2009)'
loop_
    _atom_site_type_symbol
    _atom_site_label
    _atom_site_fract_x
    _atom_site_fract_y
    _atom_site_fract_z
    _atom_site_U_iso_or_equiv
    _atom_site_adp_type
    _atom_site_calc_flag
    _atom_site_refinement_flags
    _atom_site_occupancy
    _atom_site_disorder_assembly
    _atom_site_disorder_group
    N N1 0.08081(14) 0.0254(2) 0.10187(13) 0.0815(7) Uani d . 1 . .
    N N2 0.14870(13) 0.1760(2) -0.06346(13) 0.0776(6) Uani d . 1 . .
    N N3 0.12083(14) 0.2792(2) -0.10430(14) 0.0809(6) Uani d . 1 . .
    C C1 0.13054(17) 0.0347(3) 0.04696(16) 0.0788(7) Uani d . 1 . .
    C C2 0.10816(16) 0.1455(3) -0.00174(16) 0.0735(7) Uani d . 1 . .
    C C3 0.04189(16) 0.2101(2) 0.02639(15) 0.0740(7) Uani d . 1 . .
    C C4 -0.00515(18) 0.3236(3) 0.00533(18) 0.0830(8) Uani d . 1 . .
    H H4 0.0013(16) 0.382(3) -0.0413(16) 0.091(8) Uiso d . 1 . .
    C C5 -0.06401(19) 0.3556(3) 0.0491(2) 0.0941(9) Uani d . 1 . .
    H H5 -0.0962(17) 0.443(3) 0.0354(16) 0.098(8) Uiso d . 1 . .
    C C6 -0.0776(2) 0.2777(3) 0.1129(2) 0.1000(10) Uani d . 1 . .
    H H6 -0.1200(19) 0.301(3) 0.1470(17) 0.105(9) Uiso d . 1 . .
    C C7 -0.03322(19) 0.1639(3) 0.13422(18) 0.0891(9) Uani d . 1 . .
    H H7 -0.0458(17) 0.109(3) 0.1772(16) 0.096(9) Uiso d . 1 . .
    C C8 0.02687(17) 0.1317(3) 0.09164(15) 0.0765(7) Uani d . 1 . .
    C C9 0.0837(2) -0.0775(3) 0.16314(18) 0.1000(10) Uani d . 1 . .
    H H9A 0.0273 -0.1057 0.1615 0.150 Uiso calc R 1 . .
    H H9B 0.1099 -0.0451 0.2178 0.150 Uiso calc R 1 . .
    H H9C 0.1157 -0.1496 0.1504 0.150 Uiso calc R 1 . .
    C C10 0.1983(2) -0.0607(4) 0.0456(3) 0.1006(10) Uani d . 1 . .
    H H101 0.177(2) -0.153(4) 0.032(2) 0.139(13) Uiso d . 1 . .
    H H102 0.239(2) -0.063(3) 0.097(2) 0.118(12) Uiso d . 1 . .
    H H103 0.232(2) -0.032(3) 0.004(2) 0.122(12) Uiso d . 1 . .
    C C11 0.16377(17) 0.3083(3) -0.16766(16) 0.0773(7) Uani d . 1 . .
    C C12 0.24027(19) 0.2553(3) -0.17310(19) 0.0845(8) Uani d . 1 . .
    H H12 0.2668(19) 0.184(3) -0.1278(18) 0.112(10) Uiso d . 1 . .
    C C13 0.2756(2) 0.2934(4) -0.2364(2) 0.1010(10) Uani d . 1 . .
    H H13 0.326(2) 0.255(3) -0.2414(18) 0.099(9) Uiso d . 1 . .
    C C14 0.2366(3) 0.3836(4) -0.2952(2) 0.1079(11) Uani d . 1 . .
    H H14 0.265(3) 0.408(4) -0.341(2) 0.158(14) Uiso d . 1 . .
    C C15 0.1604(3) 0.4367(4) -0.2903(2) 0.1051(10) Uani d . 1 . .
    H H15 0.1309(17) 0.507(3) -0.3271(18) 0.096(9) Uiso d . 1 . .
    C C16 0.1245(2) 0.4012(3) -0.2262(2) 0.0936(9) Uani d . 1 . .
    H H16 0.0750(19) 0.438(3) -0.2170(18) 0.102(10) Uiso d . 1 . .
loop_
    _atom_site_aniso_label
    _atom_site_aniso_U_11
    _atom_site_aniso_U_22
    _atom_site_aniso_U_33
    _atom_site_aniso_U_12
    _atom_site_aniso_U_13
    _atom_site_aniso_U_23
    N1 0.0829(15) 0.0828(15) 0.0780(14) 0.0006(12) 0.0181(12) 0.0063(11)
    N2 0.0683(13) 0.0804(15) 0.0873(14) -0.0050(11) 0.0252(11) -0.0059(12)
    N3 0.0752(14) 0.0862(15) 0.0865(15) -0.0040(12) 0.0302(12) 0.0007(12)
    C1 0.0758(17) 0.0795(17) 0.0772(17) -0.0019(14) 0.0116(14) -0.0068(14)
    C2 0.0680(15) 0.0758(16) 0.0790(16) -0.0035(13) 0.0222(13) -0.0027(13)
    C3 0.0739(16) 0.0765(17) 0.0744(16) -0.0045(13) 0.0233(13) 0.0015(13)
    C4 0.0842(18) 0.0767(18) 0.094(2) 0.0042(15) 0.0336(15) 0.0079(15)
    C5 0.090(2) 0.086(2) 0.117(2) 0.0084(16) 0.0458(18) 0.0033(18)
    C6 0.101(2) 0.103(2) 0.110(2) 0.0037(19) 0.051(2) 0.0061(19)
    C7 0.091(2) 0.105(2) 0.0790(18) -0.0056(18) 0.0354(15) 0.0061(16)
    C8 0.0760(16) 0.0780(17) 0.0737(16) -0.0014(14) 0.0150(13) 0.0014(13)
    C9 0.115(2) 0.092(2) 0.0880(19) -0.0002(17) 0.0153(17) 0.0204(16)
    C10 0.093(2) 0.091(2) 0.112(3) 0.0140(19) 0.016(2) -0.004(2)
    C11 0.0759(17) 0.0817(17) 0.0782(17) -0.0150(14) 0.0264(14) -0.0105(14)
    C12 0.0813(19) 0.090(2) 0.089(2) -0.0125(16) 0.0355(16) -0.0158(16)
    C13 0.097(2) 0.110(2) 0.110(3) -0.016(2) 0.053(2) -0.023(2)
    C14 0.117(3) 0.118(3) 0.100(3) -0.034(2) 0.048(2) -0.013(2)
    C15 0.114(3) 0.109(3) 0.092(2) -0.023(2) 0.025(2) 0.006(2)
    C16 0.088(2) 0.101(2) 0.095(2) -0.0115(18) 0.0307(18) -0.0004(18)
_geom_special_details
;
 All esds (except the esd in the dihedral angle between two l.s. planes)
 are estimated using the full covariance matrix.  The cell esds are taken
 into account individually in the estimation of esds in distances, angles
 and torsion angles; correlations between esds in cell parameters are only
 used when they are defined by crystal symmetry.  An approximate (isotropic)
 treatment of cell esds is used for estimating esds involving l.s. planes.
;
loop_
    _geom_bond_atom_site_label_1
    _geom_bond_atom_site_label_2
    _geom_bond_site_symmetry_2
    _geom_bond_distance
    _geom_bond_publ_flag
    N1 C1 . 1.363(3) ?
    N1 C8 . 1.388(3) ?
    N1 C9 . 1.457(3) ?
    N2 C2 . 1.382(3) ?
    N3 N2 . 1.279(3) ?
    N3 C11 . 1.429(3) ?
    C1 C10 . 1.482(4) ?
    C2 C1 . 1.390(4) ?
    C3 C2 . 1.442(4) ?
    C3 C4 . 1.393(4) ?
    C3 C8 . 1.415(3) ?
    C4 C5 . 1.378(4) ?
    C4 H4 . 1.00(3) ?
    C5 H5 . 1.04(3) ?
    C6 C5 . 1.384(4) ?
    C6 H6 . 1.02(3) ?
    C7 C6 . 1.375(4) ?
    C7 H7 . 0.96(3) ?
    C8 C7 . 1.382(4) ?
    C9 H9A . 0.9600 ?
    C9 H9B . 0.9600 ?
    C9 H9C . 0.9600 ?
    C10 H101 . 1.02(4) ?
    C10 H102 . 0.93(3) ?
    C10 H103 . 1.03(3) ?
    C11 C16 . 1.397(4) ?
    C12 C11 . 1.387(4) ?
    C12 C13 . 1.371(4) ?
    C12 H12 . 1.06(3) ?
    C13 C14 . 1.380(5) ?
    C13 H13 . 0.93(3) ?
    C14 C15 . 1.381(5) ?
    C14 H14 . 1.01(4) ?
    C15 H15 . 0.99(3) ?
    C16 C15 . 1.381(4) ?
    C16 H16 . 0.94(3) ?
loop_
    _geom_angle_atom_site_label_1
    _geom_angle_atom_site_label_2
    _geom_angle_atom_site_label_3
    _geom_angle_site_symmetry_1
    _geom_angle_site_symmetry_3
    _geom_angle
    _geom_angle_publ_flag
    C1 N1 C8 . . 109.2(2) ?
    C1 N1 C9 . . 126.3(2) ?
    C8 N1 C9 . . 124.5(2) ?
    N3 N2 C2 . . 113.8(2) ?
    N2 N3 C11 . . 112.7(2) ?
    N1 C1 C2 . . 109.2(2) ?
    N1 C1 C10 . . 122.2(3) ?
    C2 C1 C10 . . 128.6(3) ?
    N2 C2 C1 . . 120.5(2) ?
    N2 C2 C3 . . 132.0(2) ?
    C1 C2 C3 . . 107.5(2) ?
    C4 C3 C2 . . 135.8(2) ?
    C4 C3 C8 . . 118.6(2) ?
    C8 C3 C2 . . 105.6(2) ?
    C3 C4 H4 . . 122.5(15) ?
    C5 C4 C3 . . 118.8(3) ?
    C5 C4 H4 . . 118.7(15) ?
    C4 C5 C6 . . 121.7(3) ?
    C4 C5 H5 . . 118.3(15) ?
    C6 C5 H5 . . 119.9(15) ?
    C5 C6 H6 . . 122.8(16) ?
    C7 C6 C5 . . 120.9(3) ?
    C7 C6 H6 . . 116.3(16) ?
    C6 C7 C8 . . 117.9(3) ?
    C6 C7 H7 . . 119.2(17) ?
    C8 C7 H7 . . 122.9(17) ?
    N1 C8 C3 . . 108.5(2) ?
    C7 C8 N1 . . 129.5(3) ?
    C7 C8 C3 . . 122.0(3) ?
    N1 C9 H9A . . 109.5 ?
    N1 C9 H9B . . 109.5 ?
    N1 C9 H9C . . 109.5 ?
    H9A C9 H9B . . 109.5 ?
    H9A C9 H9C . . 109.5 ?
    H9B C9 H9C . . 109.5 ?
    C1 C10 H102 . . 112(2) ?
    C1 C10 H101 . . 114(2) ?
    C1 C10 H103 . . 110.4(18) ?
    H102 C10 H101 . . 108(3) ?
    H102 C10 H103 . . 104(3) ?
    H101 C10 H103 . . 109(3) ?
    C12 C11 N3 . . 125.3(3) ?
    C12 C11 C16 . . 119.4(3) ?
    C16 C11 N3 . . 115.2(3) ?
    C11 C12 H12 . . 116.3(17) ?
    C13 C12 C11 . . 119.5(3) ?
    C13 C12 H12 . . 124.2(17) ?
    C12 C13 C14 . . 121.5(4) ?
    C12 C13 H13 . . 119.7(19) ?
    C14 C13 H13 . . 118.8(18) ?
    C13 C14 C15 . . 119.4(3) ?
    C13 C14 H14 . . 118(2) ?
    C15 C14 H14 . . 122(2) ?
    C14 C15 H15 . . 124.3(17) ?
    C16 C15 C14 . . 120.0(4) ?
    C16 C15 H15 . . 115.4(17) ?
    C11 C16 H16 . . 115.3(18) ?
    C15 C16 C11 . . 120.2(4) ?
    C15 C16 H16 . . 124.5(18) ?
loop_
    _geom_torsion_atom_site_label_1
    _geom_torsion_atom_site_label_2
    _geom_torsion_atom_site_label_3
    _geom_torsion_atom_site_label_4
    _geom_torsion_site_symmetry_1
    _geom_torsion_site_symmetry_2
    _geom_torsion_site_symmetry_3
    _geom_torsion_site_symmetry_4
    _geom_torsion
    _geom_torsion_publ_flag
    C8 N1 C1 C2 . . . . -1.7(3) ?
    C8 N1 C1 C10 . . . . 176.5(3) ?
    C9 N1 C1 C2 . . . . 179.3(2) ?
    C9 N1 C1 C10 . . . . -2.4(4) ?
    C1 N1 C8 C3 . . . . 1.2(3) ?
    C1 N1 C8 C7 . . . . -178.9(3) ?
    C9 N1 C8 C3 . . . . -179.8(2) ?
    C9 N1 C8 C7 . . . . 0.0(4) ?
    N3 N2 C2 C1 . . . . 178.9(2) ?
    N3 N2 C2 C3 . . . . -1.8(4) ?
    C11 N3 N2 C2 . . . . -179.98(19) ?
    N2 N3 C11 C12 . . . . -15.8(4) ?
    N2 N3 C11 C16 . . . . 166.1(2) ?
    N2 C2 C1 N1 . . . . -179.0(2) ?
    N2 C2 C1 C10 . . . . 2.9(4) ?
    C3 C2 C1 N1 . . . . 1.5(3) ?
    C3 C2 C1 C10 . . . . -176.6(3) ?
    C4 C3 C2 N2 . . . . -1.0(5) ?
    C4 C3 C2 C1 . . . . 178.4(3) ?
    C8 C3 C2 N2 . . . . 179.9(2) ?
    C8 C3 C2 C1 . . . . -0.7(3) ?
    C2 C3 C4 C5 . . . . -178.6(3) ?
    C8 C3 C4 C5 . . . . 0.4(4) ?
    C2 C3 C8 N1 . . . . -0.3(3) ?
    C2 C3 C8 C7 . . . . 179.8(2) ?
    C4 C3 C8 N1 . . . . -179.6(2) ?
    C4 C3 C8 C7 . . . . 0.5(4) ?
    C3 C4 C5 C6 . . . . -0.2(5) ?
    C7 C6 C5 C4 . . . . -0.9(5) ?
    C8 C7 C6 C5 . . . . 1.8(5) ?
    N1 C8 C7 C6 . . . . 178.6(3) ?
    C3 C8 C7 C6 . . . . -1.6(4) ?
    N3 C11 C16 C15 . . . . -179.9(3) ?
    C12 C11 C16 C15 . . . . 2.0(4) ?
    C11 C12 C13 C14 . . . . -0.1(5) ?
    C13 C12 C11 N3 . . . . -178.8(2) ?
    C13 C12 C11 C16 . . . . -0.9(4) ?
    C13 C14 C15 C16 . . . . 1.1(5) ?
    C12 C13 C14 C15 . . . . 0.0(5) ?
    C11 C16 C15 C14 . . . . -2.1(5) ?
data_global
_journal_date_recd_electronic     2010-08-04
_journal_date_accepted     2010-08-06
_journal_name_full     'Acta Crystallographica, Section E'
_journal_year     2010
_journal_volume     66
_journal_issue      9
_journal_page_first     o2311
_journal_page_last     o2311
_journal_paper_category     QO
_journal_coeditor_code     SU2202
_publ_contact_author
;
Dr. Tuncer H\"okelek
Hacettepe University
Department of Physics
06800 Beytepe
Ankara
Turkey
;
_publ_contact_author_email     merzifon@hacettepe.edu.tr
_publ_contact_author_fax     '90(312)2352550'
_publ_contact_author_phone     '90(312)2977242'
_publ_section_title
;
3-Phenyldiazenyl-1,2-dimethyl-1<i>H</i>-indole
;
loop_
    _publ_author_name
    _publ_author_address
    'H\"okelek, Tuncer'
;
Department of Physics
Hacettepe University
06800 Beytepe
Ankara
Turkey
;
    'Bi\,cer, Nusret Tuna'
;
Department of Chemistry
Gazi University
06500 Be\,sevler
Ankara
Turkey
;
    'Sefero\(glu, Zeynel'
;
Department of Chemistry
Gazi University
06500 Be\,sevler
Ankara
Turkey
;
    '\,Sahin, Ertan'
;
Department of Chemistry
Atat\"urk University
22240 Erzurum
Turkey
;
