# Supplementary material for: 3-Phenyl­diazen­yl-1,2-dimethyl-1H-indole
Source: Acta Crystallogr Sect E Struct Rep Online. 2010 Aug 18;66(Pt 9):o2311. doi: 10.1107/S1600536810031648 (PMC3008000; doi:10.1107/S1600536810031648)
Supplement: Supplementary file 2 [file e-66-o2311-Isup2.hkl]

#
# h,k,l, Fc-squared, Fo-squared, sigma(Fo-squared) and status flag
#
data_I
_shelx_title ' shelxltafa1-son in C 2/c'
_shelx_refln_list_code          4
_shelx_F_calc_maximum      283.49
_exptl_crystal_F_000      1056.00
_reflns_d_resolution_high  0.7985
 
loop_
 _symmetry_equiv_pos_as_xyz
 'x, y, z'
 '-x, y, -z+1/2'
 'x+1/2, y+1/2, z'
 '-x+1/2, y+1/2, -z+1/2'
 '-x, -y, -z'
 'x, -y, z-1/2'
 '-x+1/2, -y+1/2, -z'
 'x+1/2, -y+1/2, z-1/2'
 
_cell_length_a    16.3442
_cell_length_b    10.2713
_cell_length_c    16.5312
_cell_angle_alpha  90.000
_cell_angle_beta  104.264
_cell_angle_gamma  90.000
 
_shelx_F_squared_multiplier     1.000
 
loop_
 _refln_index_h
 _refln_index_k
 _refln_index_l
 _refln_F_squared_calc
 _refln_F_squared_meas
 _refln_F_squared_sigma
 _refln_observed_status
   2   0   0     2620.98     2497.04     66.54 o
   4   0   0     4068.69     3831.76    110.66 o
   6   0   0     2267.58     2202.55     61.61 o
   8   0   0     2489.05     2395.00     89.60 o
  10   0   0      531.72      625.05     28.57 o
  12   0   0        0.17       -7.35      8.08 o
  14   0   0        0.13        1.18      5.89 o
  16   0   0        0.41       11.57      7.87 o
  18   0   0        1.95        1.62      8.78 o
   1   1   0    10566.48     9873.41    204.84 o
   3   1   0       52.95       51.25      3.91 o
   5   1   0      418.33      376.21     10.95 o
   7   1   0     1384.00     1419.61     35.30 o
   9   1   0       62.49       45.91      6.38 o
  11   1   0        1.05       -4.16      4.16 o
  13   1   0       78.45       91.97      8.00 o
  15   1   0        1.12        2.60      5.92 o
  17   1   0       82.23       74.35     13.05 o
  19   1   0        8.84       17.25      9.34 o
   0   2   0    13450.79    12655.97    376.10 o
   2   2   0      135.61      162.93      7.77 o
   4   2   0     4247.21     4174.66     88.24 o
   6   2   0      163.15      151.83      7.80 o
   8   2   0      651.71      674.53     20.54 o
  10   2   0      535.79      523.87     23.20 o
  12   2   0        0.22        2.18      4.98 o
  14   2   0       70.37       59.21      8.94 o
  16   2   0        3.73        7.67      5.25 o
  18   2   0       19.70       14.99      8.82 o
   1   3   0      517.86      490.29     14.07 o
   3   3   0      372.91      304.51     10.10 o
   5   3   0      896.25      997.19     26.08 o
   7   3   0      465.64      376.94     21.16 o
   9   3   0       96.82       84.72      8.10 o
  11   3   0      426.82      448.90     24.75 o
  13   3   0      232.26      273.36     13.04 o
  15   3   0      244.19      252.06     30.82 o
  17   3   0       54.39       44.26      8.08 o
  19   3   0        4.10        7.39      9.76 o
   0   4   0      257.18      256.44     15.01 o
   2   4   0     2018.33     1932.35     48.93 o
   4   4   0      631.79      593.45     17.47 o
   6   4   0      711.75      835.76     23.22 o
   8   4   0       17.96       17.74      3.13 o
  10   4   0        1.65        7.90      5.92 o
  12   4   0        4.70       10.10      7.40 o
  14   4   0       22.51       13.92      5.27 o
  16   4   0        5.71        1.49      6.56 o
  18   4   0        2.84        1.30      7.84 o
   1   5   0        0.94        4.50      2.81 o
   3   5   0      163.75      128.58      8.25 o
   5   5   0        0.01        9.31      4.41 o
   7   5   0       63.87       48.66      9.28 o
   9   5   0       17.03        7.78      5.62 o
  11   5   0      467.20      517.16     18.55 o
  13   5   0        0.42       14.13     10.88 o
  15   5   0        0.19        1.58      4.87 o
  17   5   0        4.68       16.24      6.59 o
   0   6   0      154.05      170.66     13.74 o
   2   6   0     1328.75     1452.25     33.27 o
   4   6   0        2.57        0.96      2.81 o
   6   6   0      448.33      444.17     19.52 o
   8   6   0       12.97        8.40      3.97 o
  10   6   0       25.60       35.49     10.39 o
  12   6   0       11.53       11.72      4.81 o
  14   6   0       15.33        7.94      5.66 o
  16   6   0       13.12       13.74     10.38 o
   1   7   0      343.27      330.06     14.27 o
   3   7   0      207.36      203.13     15.50 o
   5   7   0      231.34      231.41     12.60 o
   7   7   0      337.26      367.84     15.89 o
   9   7   0       44.25       28.71      7.28 o
  11   7   0       13.69       16.40      5.80 o
  13   7   0        3.60       -0.60      7.07 o
  15   7   0       21.28       15.77     15.54 o
   0   8   0      173.12      211.53     14.24 o
   2   8   0       14.08       10.65      5.11 o
   4   8   0       85.31       95.17      9.98 o
   6   8   0      351.05      361.89     14.76 o
   8   8   0       31.58       36.99      5.35 o
  10   8   0        0.08        7.73      6.86 o
  12   8   0        4.80        7.48      7.38 o
  14   8   0       15.70       26.56      7.24 o
   1   9   0       26.25       34.55      7.86 o
   3   9   0      248.98      296.66     25.76 o
   5   9   0       74.70       89.05      8.38 o
   7   9   0        0.45       -4.69      5.86 o
   9   9   0       22.24       21.36      8.51 o
  11   9   0        7.41       13.61      7.67 o
  13   9   0        3.34        7.39      7.51 o
   0  10   0       16.16       26.78      7.85 o
   2  10   0        0.42        7.29      3.80 o
   4  10   0        0.02       16.53      6.25 o
   6  10   0        8.83       -0.57      4.32 o
   8  10   0        1.62        6.97      6.89 o
  10  10   0        1.98        5.62      8.22 o
  12  10   0        0.09        5.88      6.76 o
   1  11   0       10.51       14.94      7.21 o
   3  11   0        3.38       20.09      6.17 o
   5  11   0       18.53       21.92      6.70 o
   7  11   0       10.32       12.27      6.83 o
   9  11   0       10.84       24.13      7.23 o
   0  12   0        5.15       18.36      8.51 o
   2  12   0        0.83       -1.36      9.65 o
   4  12   0        0.11       -3.87      6.32 o
   6  12   0        0.69       16.93      6.19 o
 -19   1   1        0.75        5.23      9.22 o
 -17   1   1        1.74        1.09      6.73 o
 -15   1   1       42.24       36.28      5.15 o
 -13   1   1       25.32       20.90      8.41 o
 -11   1   1      111.61      118.22      8.84 o
  -9   1   1     2885.77     3139.30     83.75 o
  -7   1   1      892.98      891.86     24.01 o
  -5   1   1     9488.02     9000.05    173.19 o
  -3   1   1     9837.56     9114.93    169.54 o
  -1   1   1     5338.24     5338.26    107.18 o
   1   1   1     5296.57     5090.66     91.23 o
   3   1   1    20089.20    19802.36    382.81 o
   5   1   1     1139.88     1101.02     29.70 o
   7   1   1     3554.60     3472.70     84.45 o
   9   1   1     1571.79     1838.56     50.00 o
  11   1   1      105.55      120.17      6.60 o
  13   1   1       11.90       17.57      8.13 o
  15   1   1       15.52       15.42      6.98 o
  17   1   1       90.66       50.24     18.36 o
  19   1   1        4.06        5.68      7.41 o
 -18   2   1        1.89        6.20      6.35 o
 -16   2   1        9.18       16.33      8.03 o
 -14   2   1      150.93      157.89     14.01 o
 -12   2   1        0.73        3.00      5.59 o
 -10   2   1      509.85      520.69     20.55 o
  -8   2   1      214.05      228.54     12.68 o
  -6   2   1      960.02     1056.59     29.60 o
  -4   2   1     1421.71     1337.00     32.27 o
  -2   2   1    12867.35    12124.83    239.53 o
   0   2   1    18050.37    17147.51    405.68 o
   2   2   1     1459.96     1470.58     37.77 o
   4   2   1     7457.83     7265.69    158.05 o
   6   2   1       46.19       34.22      3.43 o
   8   2   1     1562.93     1760.44     48.01 o
  10   2   1       48.17       40.75      7.64 o
  12   2   1      122.45      125.47     10.12 o
  14   2   1       12.27       16.27      6.44 o
  16   2   1        1.98        8.81      6.73 o
  18   2   1        0.18        7.62      6.74 o
 -19   3   1        3.71       12.99      9.25 o
 -17   3   1        1.11       19.13      5.79 o
 -15   3   1       52.68       24.66      6.28 o
 -13   3   1       61.46       64.13      9.09 o
 -11   3   1       19.46       21.10      5.30 o
  -9   3   1        0.18        5.84      3.70 o
  -7   3   1      976.16     1053.96     28.91 o
  -5   3   1      285.42      239.93      8.54 o
  -3   3   1        4.38       11.40      2.83 o
  -1   3   1      786.32      797.79     20.92 o
   1   3   1    11440.14    10929.30    254.05 o
   3   3   1     4865.00     4884.32    105.20 o
   5   3   1      109.25       93.03      7.03 o
   7   3   1       49.66       39.84      5.38 o
   9   3   1       40.90       22.10      5.48 o
  11   3   1        1.17        2.06      4.98 o
  13   3   1        0.84       -0.69      4.01 o
  15   3   1       12.79        1.21      6.38 o
  17   3   1        8.02       10.88      7.86 o
  19   3   1        0.18       21.83     22.55 o
 -18   4   1       22.93       11.22      8.46 o
 -16   4   1       31.45       33.30      7.32 o
 -14   4   1       38.91       34.83      6.00 o
 -12   4   1        6.27        6.46      5.38 o
 -10   4   1       54.60       50.72      5.75 o
  -8   4   1       12.27        8.89      3.96 o
  -6   4   1     1050.73     1110.31     29.52 o
  -4   4   1      537.25      514.29     18.00 o
  -2   4   1      734.42      658.46     18.21 o
   0   4   1      150.06      152.82      9.25 o
   2   4   1      250.96      218.75      8.61 o
   4   4   1     1786.90     1754.61     43.60 o
   6   4   1      616.52      634.79     18.63 o
   8   4   1        3.85        0.52      3.61 o
  10   4   1        0.01        3.91      4.60 o
  12   4   1        5.18        2.11      4.95 o
  14   4   1       26.95       17.37      8.07 o
  16   4   1        0.02       -0.80      6.95 o
  18   4   1        3.31        1.26      6.23 o
 -17   5   1       31.14       38.32     10.61 o
 -15   5   1       55.26       45.84      7.98 o
 -13   5   1      106.05       98.12     17.05 o
 -11   5   1       85.10       90.52      9.66 o
  -9   5   1      135.93      135.76     12.02 o
  -7   5   1       23.48       13.14      3.70 o
  -5   5   1     1028.34     1059.30     24.52 o
  -3   5   1      505.37      480.61     20.60 o
  -1   5   1      188.62      195.41     11.40 o
   1   5   1      817.99      806.04     21.88 o
   3   5   1       27.51       27.32      2.98 o
   5   5   1      106.59       87.34      7.92 o
   7   5   1       21.22       15.78      4.30 o
   9   5   1       41.10       27.97      5.70 o
  11   5   1        6.57        5.20      5.12 o
  13   5   1        1.70       -5.28      5.28 o
  15   5   1        0.37       11.69     11.08 o
  17   5   1        5.76       18.95      9.81 o
 -16   6   1       20.48       16.16      8.65 o
 -14   6   1        0.21       -0.35      5.86 o
 -12   6   1       74.03       58.06      8.21 o
 -10   6   1        6.17       20.15      5.63 o
  -8   6   1      122.50      113.04      7.69 o
  -6   6   1       65.97       67.29      7.63 o
  -4   6   1      766.25      830.93     21.14 o
  -2   6   1      131.72      163.98     11.24 o
   0   6   1      179.18      195.10      9.28 o
   2   6   1       36.96       36.49      5.83 o
   4   6   1        1.04       -2.78      4.33 o
   6   6   1        0.03        3.80      4.27 o
   8   6   1        8.16        1.85      5.01 o
  10   6   1       25.35       24.55      8.00 o
  12   6   1       34.05       27.70      8.75 o
  14   6   1        1.89       -1.27      6.52 o
  16   6   1        5.02        8.90      6.95 o
 -15   7   1        3.95        7.74      8.20 o
 -13   7   1        5.48        4.34      6.17 o
 -11   7   1       17.69       10.27      9.22 o
  -9   7   1      184.91      158.00     14.95 o
  -7   7   1       21.20       19.09      4.39 o
  -5   7   1       75.32       80.79      6.81 o
  -3   7   1      159.00      162.86      8.94 o
  -1   7   1       19.34       15.19      5.35 o
   1   7   1      400.59      415.63     16.54 o
   3   7   1      398.17      386.18     16.42 o
   5   7   1      447.76      459.96     25.77 o
   7   7   1      176.26      169.08      9.66 o
   9   7   1      103.65       91.70      9.77 o
  11   7   1      154.50      116.26     13.54 o
  13   7   1       14.13        6.72      4.46 o
  15   7   1        4.85        6.16      9.79 o
 -14   8   1        1.23        3.59      5.03 o
 -12   8   1       18.23       25.99      8.86 o
 -10   8   1        0.46        0.96      5.90 o
  -8   8   1        0.97       12.92      5.07 o
  -6   8   1      193.11      207.35     10.83 o
  -4   8   1        2.09        6.53      4.89 o
  -2   8   1       88.43      100.43      8.72 o
   0   8   1       27.81       24.84      6.44 o
   2   8   1     1382.64     1591.06     58.12 o
   4   8   1        9.56       19.06     17.07 o
   6   8   1      402.58      463.39     34.92 o
   8   8   1       98.86       59.29      8.56 o
  10   8   1        1.02       -3.79      7.33 o
  12   8   1       14.41        9.91      6.19 o
  14   8   1        0.09       10.70      6.32 o
 -13   9   1        8.95        7.99      6.34 o
 -11   9   1        4.40       21.12      7.82 o
  -9   9   1       11.30       12.69      3.77 o
  -7   9   1       90.56       53.16     18.19 o
  -5   9   1       19.16       13.85      4.58 o
  -3   9   1       93.55       97.47     14.31 o
  -1   9   1       64.76       62.26      9.87 o
   1   9   1      335.04      409.53     30.18 o
   3   9   1        0.21        0.78      7.30 o
   5   9   1       12.38       16.20      6.13 o
   7   9   1       20.91       33.54      7.69 o
   9   9   1       17.59       18.49      6.05 o
  11   9   1       57.43       40.50     12.29 o
  13   9   1        8.15       20.34     10.75 o
 -12  10   1        4.28       -0.63      8.97 o
 -10  10   1        2.97       11.49      6.39 o
  -8  10   1       13.68       21.94      8.63 o
  -6  10   1       93.34       85.10     12.51 o
  -4  10   1       66.96       49.35     15.41 o
  -2  10   1       39.67       30.01      7.48 o
   0  10   1       62.23       69.85     11.38 o
   2  10   1       31.30       33.68      6.73 o
   4  10   1       60.34       71.40     10.30 o
   6  10   1        4.59       10.02      5.71 o
   8  10   1        2.57       13.15      5.39 o
  10  10   1        0.00       -0.23      6.77 o
  12  10   1        0.34        9.58      5.87 o
  -9  11   1        0.28       13.44      8.65 o
  -7  11   1       35.67       28.05     13.39 o
  -5  11   1        9.29       20.52      5.51 o
  -3  11   1       32.78       42.53      9.92 o
  -1  11   1        2.16        1.67      5.86 o
   1  11   1       28.95       31.47      8.81 o
   3  11   1       19.71       31.60      8.33 o
   5  11   1        1.67        4.95      6.24 o
   7  11   1        1.26       -0.53      5.78 o
   9  11   1        0.10        5.08      4.42 o
  -6  12   1        0.82       19.31     10.48 o
  -4  12   1        1.05       -0.22      6.60 o
  -2  12   1        0.05        5.52     10.55 o
   0  12   1        4.52       10.05      7.52 o
   2  12   1        0.34        4.58      7.19 o
   4  12   1       10.78       25.55     10.57 o
   6  12   1        2.78       -9.22      9.22 o
 -20   0   2        1.38       13.24     10.74 o
 -18   0   2        6.50        4.57     11.52 o
 -16   0   2      110.05      111.60     20.31 o
 -14   0   2       58.45       56.79     13.99 o
 -12   0   2        6.21       17.90      5.45 o
 -10   0   2      224.76      244.40     17.21 o
  -8   0   2     1747.49     1924.68     66.06 o
  -6   0   2     6655.04     6832.44    177.52 o
  -4   0   2      439.73      453.32     18.32 o
  -2   0   2    23860.55    22096.05    567.66 o
   2   0   2    45360.02    42197.77    912.24 o
   4   0   2     1062.48     1089.44     38.47 o
   6   0   2       57.82       51.86      5.93 o
   8   0   2      403.57      306.15     26.72 o
  10   0   2      510.57      492.41     27.18 o
  12   0   2      516.71      506.39     31.83 o
  14   0   2        0.07        7.65      8.03 o
  16   0   2        7.95        8.42      9.75 o
  18   0   2        0.22       -8.43     15.50 o
 -19   1   2        0.05        9.65      8.43 o
 -17   1   2       13.51       23.98      8.01 o
 -15   1   2        0.95       -0.96      6.74 o
 -13   1   2       76.82       88.13      7.78 o
 -11   1   2      156.92      175.41      8.48 o
  -9   1   2      594.66      562.00     18.19 o
  -7   1   2      114.16      111.59      8.66 o
  -5   1   2      430.74      422.87     12.42 o
  -3   1   2      684.85      693.06     18.16 o
  -1   1   2    20598.97    19710.83    359.01 o
   1   1   2       19.05       24.01      2.74 o
   3   1   2    54146.02    51673.35   1023.25 o
   5   1   2     1068.96     1067.57     27.61 o
   7   1   2     1420.87     1431.22     37.06 o
   9   1   2      797.78      769.91     31.75 o
  11   1   2      233.19      194.91     12.20 o
  13   1   2       44.58       40.57      9.39 o
  15   1   2       10.44       10.80      5.76 o
  17   1   2       28.70       24.57      6.33 o
  19   1   2        2.05       -0.57      7.89 o
 -18   2   2        2.66        5.54      5.81 o
 -16   2   2       21.70       16.41      7.69 o
 -14   2   2       47.05       33.53      9.32 o
 -12   2   2       76.83       78.20      6.86 o
 -10   2   2        1.31        4.42      4.04 o
  -8   2   2      206.06      186.01     10.63 o
  -6   2   2     3017.41     3208.88     64.93 o
  -4   2   2     3766.30     3360.42     62.54 o
  -2   2   2     5508.09     5178.57    108.61 o
   0   2   2      346.65      366.64      9.85 o
   2   2   2    80369.41    74959.58   1551.75 o
   4   2   2       78.97       80.61      6.30 o
   6   2   2        3.38        4.11      2.36 o
   8   2   2       80.76      107.03      9.79 o
  10   2   2       73.12       89.21      7.47 o
  12   2   2       58.29       31.46     10.43 o
  14   2   2        8.61       10.16      5.32 o
  16   2   2        2.03       20.27      9.53 o
  18   2   2       16.67       17.39      6.95 o
 -19   3   2       39.94       24.42      7.54 o
 -17   3   2       28.39       18.59      6.33 o
 -15   3   2      302.74      311.30     28.16 o
 -13   3   2       69.42       75.41      7.18 o
 -11   3   2        6.23       10.97      4.46 o
  -9   3   2      218.41      215.80     10.35 o
  -7   3   2      687.04      755.11     22.34 o
  -5   3   2     1450.59     1304.81     33.02 o
  -3   3   2      528.83      466.14     13.29 o
  -1   3   2      381.55      307.24      9.39 o
   1   3   2       37.94       37.59      3.69 o
   3   3   2     1503.58     1388.13     36.83 o
   5   3   2      167.70      157.35      9.81 o
   7   3   2       19.39        9.51      4.74 o
   9   3   2      167.42      194.53      9.27 o
  11   3   2       61.77       62.50      6.96 o
  13   3   2       87.07       92.97     13.63 o
  15   3   2       42.01       37.51      7.63 o
  17   3   2        0.27       -1.47      6.77 o
 -18   4   2       38.20       31.27      8.34 o
 -16   4   2       24.41       23.55      6.61 o
 -14   4   2       11.64       12.27      6.80 o
 -12   4   2      185.52      188.04     11.67 o
 -10   4   2      309.06      321.26     17.46 o
  -8   4   2      155.07      129.34     11.69 o
  -6   4   2       43.71       41.06      4.16 o
  -4   4   2       23.42       18.70      4.37 o
  -2   4   2       38.94       37.55      6.29 o
   0   4   2       51.33       46.61      5.02 o
   2   4   2       63.92       71.94      6.28 o
   4   4   2      446.33      502.99     18.59 o
   6   4   2       17.47       13.05      3.41 o
   8   4   2        1.37        4.15      5.03 o
  10   4   2        8.93        6.00      4.36 o
  12   4   2        0.96       -2.20      4.16 o
  14   4   2       18.18        9.84      6.28 o
  16   4   2        1.53        9.66      5.60 o
  18   4   2        0.01        6.06     12.25 o
 -17   5   2       24.23       16.17     10.49 o
 -15   5   2       10.66       14.89     10.74 o
 -13   5   2        0.15        9.38      6.17 o
 -11   5   2       86.88      105.32      6.93 o
  -9   5   2     1257.21     1294.61     77.74 o
  -7   5   2      148.91      118.38     11.08 o
  -5   5   2      320.72      334.62     11.11 o
  -3   5   2      192.64      188.68     11.21 o
  -1   5   2      941.16      975.29     28.31 o
   1   5   2      487.08      482.44     23.06 o
   3   5   2       17.80       19.73      3.04 o
   5   5   2      135.89      162.50     23.03 o
   7   5   2      121.27      135.90     10.42 o
   9   5   2      248.04      254.10     11.47 o
  11   5   2        2.37        2.65      3.60 o
  13   5   2        0.02        1.25      3.63 o
  15   5   2        0.04        1.06      4.96 o
  17   5   2        5.29        1.73      8.59 o
 -16   6   2        0.60       13.32     11.31 o
 -14   6   2        0.56        3.53      6.68 o
 -12   6   2       39.60       40.86      6.40 o
 -10   6   2       26.49       25.15      9.10 o
  -8   6   2        5.81        9.08      5.06 o
  -6   6   2      130.51      128.58      8.30 o
  -4   6   2        1.48       11.60      4.26 o
  -2   6   2        0.32       -2.59      3.53 o
   0   6   2     3011.61     3372.16     70.97 o
   2   6   2      416.94      384.17     12.43 o
   4   6   2      323.59      345.88     15.02 o
   6   6   2       40.97       35.48      7.39 o
   8   6   2      613.61      725.62     33.99 o
  10   6   2       17.70       10.89      5.99 o
  12   6   2        6.27        8.15      5.91 o
  14   6   2       19.75        9.55      6.76 o
  16   6   2        1.72       15.20      8.69 o
 -15   7   2        0.20        3.91      6.71 o
 -13   7   2        0.78       14.72      9.70 o
 -11   7   2        0.00        0.42      4.73 o
  -9   7   2      276.21      259.93     20.66 o
  -7   7   2       73.89       91.79      8.45 o
  -5   7   2      119.21      123.65      8.17 o
  -3   7   2      108.79      111.14      9.26 o
  -1   7   2      501.15      448.52     17.93 o
   1   7   2      196.95      197.58     11.89 o
   3   7   2       15.15       14.26      5.71 o
   5   7   2      234.56      248.22     11.94 o
   7   7   2       27.00       30.91      6.74 o
   9   7   2      113.27      106.36     15.23 o
  11   7   2       11.79       21.51      5.44 o
  13   7   2        0.50       -2.93      6.41 o
  15   7   2       11.60       19.74     10.00 o
 -14   8   2        1.72       13.57      7.13 o
 -12   8   2        3.35        5.06      6.72 o
 -10   8   2        2.99        4.61      5.43 o
  -8   8   2       19.23       34.78      7.60 o
  -6   8   2       28.67       28.26      5.98 o
  -4   8   2      113.15      116.25     10.55 o
  -2   8   2       63.26       59.65      7.79 o
   0   8   2       15.31       10.12      4.60 o
   2   8   2        2.66        5.93      5.54 o
   4   8   2       75.96       73.93      7.02 o
   6   8   2        5.08        4.49      4.86 o
   8   8   2      201.53      224.70     21.53 o
  10   8   2        1.93       10.60      5.59 o
  12   8   2        0.05        1.08      4.39 o
  14   8   2       17.89       30.87     10.08 o
 -13   9   2        0.06        6.02      7.76 o
 -11   9   2        1.53        1.70      5.18 o
  -9   9   2       41.84       35.95      7.57 o
  -7   9   2        0.29       -0.04      6.54 o
  -5   9   2        3.19        5.38      7.67 o
  -3   9   2      604.81      728.95     57.12 o
  -1   9   2       86.68       93.26      9.26 o
   1   9   2        7.07       22.38      6.89 o
   3   9   2       24.14       17.74      8.09 o
   5   9   2        5.05        9.33      5.40 o
   7   9   2        6.54       17.29      9.20 o
   9   9   2        9.62       25.82     10.13 o
  11   9   2        0.96        2.81      5.29 o
  13   9   2        0.02        2.81      8.44 o
 -12  10   2        0.00        4.39      7.99 o
 -10  10   2        9.41       17.01      7.49 o
  -8  10   2       11.09       18.52      4.89 o
  -6  10   2       33.00       27.37      9.62 o
  -4  10   2       89.46       74.32      9.90 o
  -2  10   2        0.74        8.62      5.85 o
   0  10   2       73.17       74.06      9.54 o
   2  10   2       32.37       14.16      6.01 o
   4  10   2        1.34        1.47      7.79 o
   6  10   2        2.79       12.42      5.81 o
   8  10   2        0.31        1.71      6.48 o
  10  10   2       10.56       11.19      8.67 o
  -9  11   2       30.46       27.66     12.24 o
  -7  11   2        1.98       18.97      8.60 o
  -5  11   2       13.94       16.62      8.27 o
  -3  11   2       54.40       65.24     13.70 o
  -1  11   2       44.42       45.10      9.45 o
   1  11   2        0.62        4.32      9.10 o
   3  11   2        0.02        5.95      8.63 o
   5  11   2        0.00        3.86      6.91 o
   7  11   2        0.18        0.11      8.18 o
   9  11   2        1.96        4.24      5.52 o
  -6  12   2        0.07       13.19      7.25 o
  -4  12   2        0.19        3.72      5.37 o
  -2  12   2        5.69        6.26     19.74 o
   0  12   2        3.71        6.09      7.40 o
   2  12   2        0.53       17.81      9.61 o
   4  12   2        2.05        2.72      6.44 o
   6  12   2        6.87       14.29      7.00 o
 -19   1   3        2.34       21.18      8.17 o
 -17   1   3       16.93       14.30      4.80 o
 -15   1   3        5.13       11.50      4.09 o
 -13   1   3        0.18        2.00      6.00 o
 -11   1   3       41.80       48.31      8.81 o
  -9   1   3      706.51      761.39     22.21 o
  -7   1   3     1695.68     1893.95     48.28 o
  -5   1   3     1748.26     1844.19     56.96 o
  -3   1   3      233.65      198.38      7.21 o
  -1   1   3     9531.07     8735.37    189.77 o
   1   1   3     2987.37     2846.83     60.10 o
   3   1   3    31258.27    29718.24    671.47 o
   5   1   3      189.05      192.89      7.00 o
   7   1   3      334.41      266.27     16.38 o
   9   1   3      214.42      232.11     12.81 o
  11   1   3      120.40      107.89      7.07 o
  13   1   3       18.36       25.19      7.38 o
  15   1   3        8.70        2.73      4.71 o
  17   1   3       17.54       14.77      6.53 o
 -20   2   3       18.76       38.98     13.44 o
 -18   2   3        2.83        6.88     10.41 o
 -16   2   3        0.12        3.35      6.93 o
 -14   2   3      133.80      139.39     13.46 o
 -12   2   3      237.21      197.19     11.31 o
 -10   2   3        4.44        9.79      4.43 o
  -8   2   3      172.72      166.44     10.63 o
  -6   2   3     1467.95     1547.09     39.03 o
  -4   2   3     2097.15     2146.04     44.87 o
  -2   2   3      119.79      124.45      9.84 o
   0   2   3     7651.88     6790.37    133.68 o
   2   2   3    37046.25    35044.91    651.01 o
   4   2   3     8208.60     7959.14    174.38 o
   6   2   3       51.62       47.71      5.24 o
   8   2   3      178.74      221.08      7.96 o
  10   2   3      265.79      279.23     15.92 o
  12   2   3       16.55        7.20      6.07 o
  14   2   3       68.08       51.81      7.26 o
  16   2   3       25.08       18.61      5.19 o
  18   2   3        7.07       13.89      9.59 o
 -19   3   3       19.69       14.61      8.56 o
 -17   3   3       16.43       11.43      5.27 o
 -15   3   3        0.33       16.93     14.14 o
 -13   3   3      128.54      154.69     11.43 o
 -11   3   3       82.51       71.73      8.15 o
  -9   3   3        0.94        3.40      5.04 o
  -7   3   3     4090.72     4669.91    132.83 o
  -5   3   3      469.72      388.69     12.17 o
  -3   3   3      460.64      365.16     19.17 o
  -1   3   3        3.46       10.85      3.31 o
   1   3   3    16249.27    15969.92    410.95 o
   3   3   3     4346.08     3963.13     83.97 o
   5   3   3      764.97      747.17     21.93 o
   7   3   3       15.58        8.07      3.15 o
   9   3   3      577.59      600.30     26.87 o
  11   3   3      359.35      405.62     19.36 o
  13   3   3       52.25       39.76      9.66 o
  15   3   3        0.06        4.16      5.83 o
  17   3   3        1.92       12.88      7.79 o
 -18   4   3       20.35       24.32      9.06 o
 -16   4   3       46.34       36.98     15.04 o
 -14   4   3      355.85      379.30     28.18 o
 -12   4   3      280.21      266.68     13.67 o
 -10   4   3       24.97       11.32      4.91 o
  -8   4   3      961.59     1063.33     28.76 o
  -6   4   3       36.81       43.24      4.64 o
  -4   4   3     1120.82     1159.67     32.50 o
  -2   4   3     1185.83     1258.14     33.33 o
   0   4   3       75.80       72.85      5.81 o
   2   4   3     1825.15     1905.23     48.41 o
   4   4   3      128.71      100.45      6.89 o
   6   4   3     1261.95     1409.56     34.76 o
   8   4   3      434.45      440.72     18.11 o
  10   4   3       88.35       92.31      7.59 o
  12   4   3       66.96       74.59      8.61 o
  14   4   3       31.89       26.64      7.92 o
  16   4   3        4.85        3.04      9.37 o
 -17   5   3        9.69        0.74      6.96 o
 -15   5   3       32.17       32.96     13.43 o
 -13   5   3      318.92      321.99     24.16 o
 -11   5   3      179.40      210.94     13.26 o
  -9   5   3        2.55       -1.41      5.25 o
  -7   5   3      142.45      165.36      7.99 o
  -5   5   3      267.07      240.43     10.94 o
  -3   5   3     2458.77     2584.99     72.18 o
  -1   5   3      566.27      577.44     16.59 o
   1   5   3      429.96      373.84     21.88 o
   3   5   3       13.40       11.21      3.57 o
   5   5   3     1277.31     1318.20     29.82 o
   7   5   3      530.60      451.81     19.91 o
   9   5   3       58.42       59.44      8.11 o
  11   5   3       25.37       20.19      8.51 o
  13   5   3       15.54       16.73      5.18 o
  15   5   3       17.33       20.45     11.44 o
  17   5   3        0.02        6.20      8.98 o
 -18   6   3        0.21       14.54      8.92 o
 -16   6   3       92.12       55.11     23.16 o
 -14   6   3       10.58       23.91      6.50 o
 -12   6   3        5.69        6.89      5.23 o
 -10   6   3      106.00       95.32      8.44 o
  -8   6   3       71.52       55.54      5.83 o
  -6   6   3      318.29      302.01     13.06 o
  -4   6   3      490.21      533.99     16.47 o
  -2   6   3       95.97       92.54      8.40 o
   0   6   3       51.25       49.29      7.27 o
   2   6   3      139.80      192.54      9.37 o
   4   6   3      843.23      864.09     42.25 o
   6   6   3      150.45      153.26      9.99 o
   8   6   3      330.75      333.64     24.60 o
  10   6   3       11.44        9.46      3.95 o
  12   6   3       19.81       15.99      4.38 o
  14   6   3        0.29       11.60      9.75 o
  16   6   3        6.72       14.85      9.08 o
 -17   7   3        0.07        9.51      8.37 o
 -15   7   3       31.80       31.15     13.84 o
 -13   7   3        2.83       10.40      7.12 o
 -11   7   3        7.71       14.62      4.57 o
  -9   7   3      202.06      183.81     15.74 o
  -7   7   3        4.34       -3.08      4.47 o
  -5   7   3       52.75       58.09      6.05 o
  -3   7   3       20.00       17.37      4.73 o
  -1   7   3        5.58        4.36      3.74 o
   1   7   3       57.90       31.45      7.09 o
   3   7   3       84.33      120.45     10.43 o
   5   7   3      149.73       63.89     31.11 o
   7   7   3       61.60       71.34      6.90 o
   9   7   3       77.13       85.17      8.77 o
  11   7   3       31.40       18.80      8.29 o
  13   7   3       10.21        5.74     11.63 o
  15   7   3        1.29        8.39     11.80 o
 -14   8   3        0.29        7.53      7.11 o
 -12   8   3        1.69       10.33      7.89 o
 -10   8   3        4.16        4.86      5.33 o
  -8   8   3        0.17        4.65      7.22 o
  -6   8   3       13.00       12.70      5.09 o
  -4   8   3        4.92       -0.13      4.26 o
  -2   8   3        7.12        9.39      4.08 o
   0   8   3      105.65      110.88     10.23 o
   2   8   3       16.82       12.02      4.96 o
   4   8   3        0.23        3.29      4.64 o
   6   8   3       92.82       57.98     10.79 o
   8   8   3        0.41        1.23      4.63 o
  10   8   3       18.78       30.99      9.93 o
  12   8   3        0.83       17.40      5.01 o
  14   8   3        0.73        1.81      9.08 o
 -13   9   3        0.64        9.91      8.18 o
 -11   9   3       36.70       65.33     12.35 o
  -9   9   3        4.16        5.20      8.14 o
  -7   9   3        0.50        7.02      5.56 o
  -5   9   3      120.98      115.85     10.10 o
  -3   9   3        0.03        5.56      5.41 o
  -1   9   3      125.15      123.21     12.99 o
   1   9   3      149.28      149.60     13.62 o
   3   9   3        0.00        3.44      6.41 o
   5   9   3      176.60      183.81     16.77 o
   7   9   3        5.09       10.43      6.56 o
   9   9   3        2.68       14.79      6.12 o
  11   9   3        5.14       14.30      6.72 o
  13   9   3        6.56        5.16      6.96 o
 -12  10   3        3.38       25.83     12.37 o
 -10  10   3        7.56      -11.32     11.32 o
  -8  10   3        7.41       10.96      4.93 o
  -6  10   3       32.39       28.78      6.46 o
  -4  10   3       15.07       10.88      5.10 o
  -2  10   3       14.89       15.16      7.25 o
   0  10   3      153.61      135.94     21.50 o
   2  10   3        2.43        6.08      9.15 o
   4  10   3       81.29       79.77     14.66 o
   6  10   3        8.54       19.58      7.12 o
   8  10   3        5.11       16.78      9.21 o
  10  10   3        2.76       18.28      9.90 o
  -9  11   3        6.50        9.67     11.01 o
  -7  11   3        0.04       -1.60      9.23 o
  -5  11   3       25.81       26.96      5.76 o
  -3  11   3        5.92        7.78      6.70 o
  -1  11   3        9.63       16.66      9.80 o
   1  11   3        6.82        7.00      6.60 o
   3  11   3       18.52       24.89      7.04 o
   5  11   3        6.36       -3.10      5.72 o
   7  11   3        0.06       -9.46      9.46 o
   9  11   3        1.11        1.75      9.49 o
  -6  12   3        5.45       20.09      7.66 o
  -4  12   3       11.62        9.32      7.24 o
  -2  12   3        0.09       -2.19      8.32 o
   0  12   3        0.74       10.76      7.53 o
   2  12   3        0.00        7.36      6.78 o
   4  12   3        8.97        3.46      7.53 o
 -20   0   4        2.03        3.97     12.72 o
 -18   0   4      115.78       95.24     27.22 o
 -16   0   4        6.23        4.92      8.79 o
 -14   0   4        5.48        1.42      9.40 o
 -12   0   4       77.85       94.50      8.61 o
 -10   0   4      978.48     1253.89     44.36 o
  -8   0   4     2323.45     2826.47     95.81 o
  -6   0   4     7375.05     7691.06    206.61 o
  -4   0   4      353.11      422.75     18.76 o
  -2   0   4     7071.67     6828.73    234.43 o
   0   0   4      204.82      188.93      8.21 o
   2   0   4     1994.67     1666.41     58.13 o
   4   0   4      538.55      438.16     17.51 o
   6   0   4        0.57        1.81      3.59 o
   8   0   4      100.26       69.62     22.50 o
  10   0   4       47.65       36.54     12.62 o
  12   0   4      440.04      558.25     33.35 o
  14   0   4       17.70       21.79      9.03 o
  16   0   4       21.91       32.73     13.08 o
  18   0   4       11.41        1.67      5.87 o
 -19   1   4       10.87       30.03      8.41 o
 -17   1   4       51.39       35.95     11.26 o
 -15   1   4        9.39       20.95      4.96 o
 -13   1   4      199.95      214.04     10.47 o
 -11   1   4       11.35       11.97      4.22 o
  -9   1   4      166.59      171.59     12.50 o
  -7   1   4      303.34      307.18     17.44 o
  -5   1   4     1694.62     1822.17     50.35 o
  -3   1   4     3060.88     2943.60     64.71 o
  -1   1   4        6.24        4.97      1.90 o
   1   1   4    20749.44    18895.85    400.41 o
   3   1   4     1910.74     1786.80     53.06 o
   5   1   4      425.72      412.92     20.35 o
   7   1   4       44.26       42.49      3.73 o
   9   1   4        6.75        4.28      3.42 o
  11   1   4      112.83      106.83     11.90 o
  13   1   4       22.63       28.42      5.57 o
  15   1   4        1.26        2.30      5.70 o
  17   1   4        0.75        9.91      6.81 o
 -20   2   4        2.91        5.62      8.14 o
 -18   2   4        0.02       -3.28      7.30 o
 -16   2   4      250.38      249.44     31.06 o
 -14   2   4      271.39      318.14     24.55 o
 -12   2   4      109.71      109.13      9.03 o
 -10   2   4        8.47        8.01      3.97 o
  -8   2   4        0.88       -2.06      3.62 o
  -6   2   4      474.22      515.77     14.96 o
  -4   2   4     3373.34     3120.91    112.00 o
  -2   2   4      120.92      108.83      7.85 o
   0   2   4      733.34      687.33     18.40 o
   2   2   4     4503.34     4259.53    105.80 o
   4   2   4     1991.69     2026.09     62.11 o
   6   2   4     1161.07     1450.80     39.21 o
   8   2   4      682.17      668.84     18.34 o
  10   2   4      130.81      128.17      8.09 o
  12   2   4       20.01       12.42      6.09 o
  14   2   4       26.16       17.37      5.21 o
  16   2   4       14.36        7.46      3.80 o
  18   2   4        2.33       -0.44      9.37 o
 -19   3   4       11.96       14.29      6.47 o
 -17   3   4       12.15        9.42      7.02 o
 -15   3   4      260.98      257.17     24.43 o
 -13   3   4       46.84       68.87      8.54 o
 -11   3   4      182.79      153.97     15.89 o
  -9   3   4       30.28       18.81      3.91 o
  -7   3   4      871.50      815.29     22.01 o
  -5   3   4      811.95      796.85     23.91 o
  -3   3   4     4222.92     3965.32    101.52 o
  -1   3   4     2381.50     2344.89     50.33 o
   1   3   4     2857.08     2577.50     57.36 o
   3   3   4     3107.82     3180.50     75.73 o
   5   3   4    12367.88    12865.71    506.13 o
   7   3   4      951.42     1005.35     27.83 o
   9   3   4        5.35       -0.33      3.94 o
  11   3   4       29.73       16.58      5.53 o
  13   3   4        6.16        1.84      3.44 o
  15   3   4        1.62        0.15      3.29 o
  17   3   4        0.88       15.56     10.04 o
 -18   4   4        1.41        1.19      7.25 o
 -16   4   4      124.05      130.04     16.79 o
 -14   4   4        2.86        3.62      7.24 o
 -12   4   4      643.03      641.32     29.25 o
 -10   4   4      455.86      446.10     23.46 o
  -8   4   4      746.72      810.85     22.14 o
  -6   4   4     2336.97     2533.46     72.68 o
  -4   4   4     2982.63     3150.25    101.73 o
  -2   4   4      647.49      737.87     20.58 o
   0   4   4     1841.57     1930.23     49.28 o
   2   4   4      128.18      140.46      8.19 o
   4   4   4     1243.53     1270.05     32.87 o
   6   4   4      320.33      317.67     11.51 o
   8   4   4        4.43        0.31      5.92 o
  10   4   4        1.91       -1.36      6.82 o
  12   4   4       10.22        9.72      3.40 o
  14   4   4        5.22       12.30      6.06 o
  16   4   4       11.74        3.97      7.95 o
 -17   5   4       31.59       27.30     12.01 o
 -15   5   4       70.30       50.55     13.27 o
 -13   5   4       65.84       38.28      9.32 o
 -11   5   4       27.70       29.17      5.89 o
  -9   5   4       13.74       16.67      5.62 o
  -7   5   4      608.28      586.47     22.83 o
  -5   5   4        0.54       10.57      4.37 o
  -3   5   4      166.88      160.07      9.90 o
  -1   5   4      120.27      142.61      8.92 o
   1   5   4     2306.11     2215.90     53.04 o
   3   5   4     3637.22     4007.04     79.00 o
   5   5   4      257.19      256.92     10.77 o
   7   5   4      128.37      143.90     11.34 o
   9   5   4       42.30       37.00      6.67 o
  11   5   4      278.58      378.35     29.08 o
  13   5   4        0.57       19.04     12.22 o
  15   5   4        0.04        5.93      6.63 o
 -18   6   4        2.96        4.31      9.45 o
 -16   6   4       13.48       29.83      8.53 o
 -14   6   4       32.04       37.49      9.40 o
 -12   6   4      124.73      127.11     14.56 o
 -10   6   4       13.97        6.93      4.34 o
  -8   6   4       85.56      107.61     13.36 o
  -6   6   4      122.42      139.59      9.06 o
  -4   6   4      121.41      116.36      7.13 o
  -2   6   4       49.02       43.62      7.88 o
   0   6   4       27.03       21.49      5.33 o
   2   6   4        1.16        3.76      4.46 o
   4   6   4       29.69       26.80      6.33 o
   6   6   4       78.85       79.32      7.75 o
   8   6   4      108.41      122.80     10.65 o
  10   6   4       72.07       50.76     10.66 o
  12   6   4        1.40        4.58     12.38 o
  14   6   4        1.86        9.41     10.07 o
  16   6   4        5.23       18.16      9.72 o
 -17   7   4        3.94       15.29      9.66 o
 -15   7   4        2.73        5.79      7.54 o
 -13   7   4        4.77       10.52      5.81 o
 -11   7   4        2.58        1.88      4.64 o
  -9   7   4        8.89        8.80      7.05 o
  -7   7   4        9.30       14.17      6.27 o
  -5   7   4       19.49       12.15      4.68 o
  -3   7   4        5.74        3.54      5.12 o
  -1   7   4      312.37      267.42     13.31 o
   1   7   4      444.40      491.65     24.42 o
   3   7   4      208.52      198.35     11.57 o
   5   7   4      428.13      453.86     18.44 o
   7   7   4       57.35       47.96     11.03 o
   9   7   4        9.45       13.19      6.11 o
  11   7   4       56.04       21.70     11.48 o
  13   7   4        2.07       -3.47      9.42 o
  15   7   4        2.49        2.38      9.96 o
 -14   8   4        5.94        7.42      7.62 o
 -12   8   4        4.57        3.32      6.51 o
 -10   8   4        2.33       10.80      5.54 o
  -8   8   4        0.21       -1.02      6.68 o
  -6   8   4       85.21       84.53     12.95 o
  -4   8   4       65.15       67.17      5.91 o
  -2   8   4        4.01        1.14      3.83 o
   0   8   4       77.72       78.54      7.49 o
   2   8   4       50.05       40.50      6.43 o
   4   8   4      170.28      169.86     13.51 o
   6   8   4        0.62        4.42      5.92 o
   8   8   4       10.79       19.62      4.65 o
  10   8   4        9.03       24.31      7.15 o
  12   8   4        0.53       10.02      9.16 o
  14   8   4       11.32       14.03      9.51 o
 -13   9   4        2.50       -4.88     10.44 o
 -11   9   4        4.95        0.17      9.90 o
  -9   9   4       14.87       12.32      7.39 o
  -7   9   4        0.00        4.05      7.31 o
  -5   9   4        9.07       11.09      6.63 o
  -3   9   4      138.03      168.13     14.25 o
  -1   9   4      113.40      118.48     11.53 o
   1   9   4       77.79       82.33      8.49 o
   3   9   4        0.20        9.19      5.39 o
   5   9   4        1.93       10.34      4.76 o
   7   9   4        0.50        1.80      4.96 o
   9   9   4       12.21        7.43      5.93 o
  11   9   4        1.95        7.85      9.92 o
 -12  10   4        4.83       18.05      9.06 o
 -10  10   4       51.43       74.62     15.05 o
  -8  10   4       22.09       15.43      6.27 o
  -6  10   4        0.11        6.88      8.05 o
  -4  10   4      129.23      157.89     23.14 o
  -2  10   4       13.60       18.91      7.08 o
   0  10   4        0.84       -3.39      5.39 o
   2  10   4        0.67       -3.70      6.25 o
   4  10   4       20.56        1.56      5.93 o
   6  10   4        0.39       -0.25      7.67 o
   8  10   4        5.76       16.67      5.65 o
  10  10   4        1.44       13.15     12.75 o
  -9  11   4       54.45       60.88     12.06 o
  -7  11   4        4.97        5.60     10.19 o
  -5  11   4       22.84       29.39      9.05 o
  -3  11   4       23.70       23.06     11.45 o
  -1  11   4      127.75       85.55     34.72 o
   1  11   4        0.25        1.49      6.30 o
   3  11   4       41.89       42.77      9.59 o
   5  11   4        0.00       -2.54      6.92 o
   7  11   4        0.09        7.74      9.60 o
  -6  12   4        1.93       28.72     10.30 o
  -4  12   4        2.12        9.51      8.88 o
  -2  12   4        2.34       21.33     10.11 o
   0  12   4        0.09       -4.38      5.58 o
   2  12   4       17.52       21.12      6.45 o
   4  12   4        0.00       -6.35      8.20 o
 -19   1   5        3.92       -4.24      8.91 o
 -17   1   5      204.78      127.32     24.14 o
 -15   1   5        6.48       21.66      6.38 o
 -13   1   5       26.53       21.11      5.53 o
 -11   1   5       16.65       21.94      6.10 o
  -9   1   5      338.59      278.58      9.94 o
  -7   1   5     1183.58     1212.48     34.67 o
  -5   1   5      531.72      488.55     15.81 o
  -3   1   5        5.36        2.86      2.24 o
  -1   1   5      120.05      115.98      9.78 o
   1   1   5      506.97      520.78     13.55 o
   3   1   5      258.96      241.80      8.64 o
   5   1   5      724.71      728.09     19.23 o
   7   1   5      536.58      618.09     17.73 o
   9   1   5       88.64      103.56      6.86 o
  11   1   5       35.20       28.58      8.99 o
  13   1   5        7.81        9.04      4.66 o
  15   1   5       43.59       47.34      8.09 o
  17   1   5        0.02        5.14      7.45 o
 -20   2   5       19.74       16.56      8.44 o
 -18   2   5        0.27       -1.10      5.92 o
 -16   2   5      149.64      127.83     15.51 o
 -14   2   5        2.33       -1.35      6.95 o
 -12   2   5      100.52      106.03      8.45 o
 -10   2   5       10.63       16.51      4.27 o
  -8   2   5     1999.20     2304.18     61.35 o
  -6   2   5      950.73      911.86     25.21 o
  -4   2   5      137.18       96.84      8.55 o
  -2   2   5       42.14       46.12      4.22 o
   0   2   5      172.58      158.59      8.29 o
   2   2   5        2.58        2.96      1.89 o
   4   2   5      238.04      187.18     11.52 o
   6   2   5      724.71      749.36     21.03 o
   8   2   5       45.92       40.33      6.94 o
  10   2   5      163.20      166.15     10.34 o
  12   2   5        0.60        8.43      7.30 o
  14   2   5       14.75       11.57      6.86 o
  16   2   5       11.89       22.16      6.16 o
 -19   3   5       10.08       -1.27      6.91 o
 -17   3   5       21.66       18.03      6.97 o
 -15   3   5      239.23      281.68     25.43 o
 -13   3   5      260.05      319.19     15.46 o
 -11   3   5      277.41      295.54     15.73 o
  -9   3   5      277.97      265.82      9.79 o
  -7   3   5      682.14      806.00     23.25 o
  -5   3   5      181.79      182.13     12.48 o
  -3   3   5      217.91      182.10      7.20 o
  -1   3   5     2121.08     2208.86     43.24 o
   1   3   5     1685.70     1752.30     49.35 o
   3   3   5     1349.45     1261.83     35.12 o
   5   3   5     6033.85     6135.26    159.49 o
   7   3   5      213.55      217.29     14.46 o
   9   3   5        0.78        6.80      6.18 o
  11   3   5      258.53      316.54     27.61 o
  13   3   5        7.96       11.60      5.49 o
  15   3   5        2.24        9.66     10.78 o
  17   3   5        0.49      -11.04     11.04 o
 -18   4   5        2.22       13.87      7.06 o
 -16   4   5        7.20       21.34      7.11 o
 -14   4   5       17.27       15.44      6.05 o
 -12   4   5      428.83      397.46     19.32 o
 -10   4   5        0.01       -0.12      4.02 o
  -8   4   5       36.08       27.23      5.84 o
  -6   4   5      753.18      890.50     27.02 o
  -4   4   5       55.00       59.98      5.82 o
  -2   4   5     1652.22     1707.00     46.75 o
   0   4   5     1771.82     1663.83     42.91 o
   2   4   5       11.18        6.25      4.29 o
   4   4   5     6076.17     6613.62    238.23 o
   6   4   5      222.37      245.93     11.49 o
   8   4   5      561.31      576.89     33.98 o
  10   4   5      339.15      384.76     18.78 o
  12   4   5        5.69       12.45      6.81 o
  14   4   5       44.58       63.51     12.20 o
  16   4   5        0.01       -5.43     10.33 o
 -17   5   5       24.91       17.65      7.25 o
 -15   5   5       50.03       34.00     13.54 o
 -13   5   5        6.58        4.93      6.24 o
 -11   5   5       35.79       58.12      7.26 o
  -9   5   5       44.08       34.60      7.98 o
  -7   5   5       62.78       43.50      9.12 o
  -5   5   5     1136.88     1242.50     34.78 o
  -3   5   5      684.93      678.50     18.33 o
  -1   5   5      313.91      310.87      9.48 o
   1   5   5        2.12        8.86      6.56 o
   3   5   5     1227.29     1373.77     31.89 o
   5   5   5      188.17      177.59      8.42 o
   7   5   5      418.13      426.92     25.15 o
   9   5   5      196.17      214.77     11.61 o
  11   5   5       81.86       86.59     12.49 o
  13   5   5        0.96        8.73      8.73 o
  15   5   5        0.54       -4.82      7.62 o
 -18   6   5        0.49      -10.49     10.49 o
 -16   6   5        2.53        5.52      7.47 o
 -14   6   5       61.63       52.00     10.43 o
 -12   6   5       82.76       59.11      7.17 o
 -10   6   5      626.80      655.40     30.43 o
  -8   6   5      588.08      657.29     29.65 o
  -6   6   5      309.11      345.53     20.53 o
  -4   6   5       40.66       56.74      9.48 o
  -2   6   5      226.10      247.01     11.05 o
   0   6   5       88.60       93.12      8.75 o
   2   6   5       68.42       58.75      8.30 o
   4   6   5        0.96        3.07      4.13 o
   6   6   5       66.05       50.96      9.10 o
   8   6   5      241.92      257.59     21.99 o
  10   6   5       53.49       60.88     11.87 o
  12   6   5        1.23        3.75      8.51 o
  14   6   5        4.82       -6.36      8.00 o
 -17   7   5       35.39       30.91      8.69 o
 -15   7   5       24.87       20.66     10.63 o
 -13   7   5        1.26        9.30      5.12 o
 -11   7   5       12.83        3.07      6.45 o
  -9   7   5        1.79        7.00      7.01 o
  -7   7   5        4.51        7.01      5.27 o
  -5   7   5       55.37       67.33      8.77 o
  -3   7   5       14.67       16.59      5.09 o
  -1   7   5       27.55       32.19      5.95 o
   1   7   5       34.77       28.83      6.30 o
   3   7   5       76.43       67.82      8.87 o
   5   7   5       17.51       22.94      5.56 o
   7   7   5       94.71       80.10      8.16 o
   9   7   5       25.15        9.28      6.94 o
  11   7   5        6.20       12.75      9.31 o
  13   7   5        0.24        8.61     10.28 o
 -14   8   5        2.69       16.92      9.07 o
 -12   8   5        3.75        6.99      6.35 o
 -10   8   5       16.20       29.69      8.28 o
  -8   8   5       49.76       48.51      8.72 o
  -6   8   5       99.04       83.28     11.00 o
  -4   8   5       25.27       14.90      5.20 o
  -2   8   5       42.34       25.27      5.19 o
   0   8   5      278.36      313.90     19.81 o
   2   8   5      128.61      137.78      8.19 o
   4   8   5       11.20        4.72      6.91 o
   6   8   5        0.10        6.98      6.08 o
   8   8   5        8.25       10.50      5.11 o
  10   8   5        0.73        4.44      9.31 o
  12   8   5        1.46       12.56     10.03 o
 -13   9   5        1.68       17.79     10.44 o
 -11   9   5       23.83       27.29      9.36 o
  -9   9   5        2.11       10.37      6.94 o
  -7   9   5       65.07       56.28     12.47 o
  -5   9   5        5.20        6.05      7.52 o
  -3   9   5        0.61        3.38      7.32 o
  -1   9   5        2.76       -3.79      5.87 o
   1   9   5        6.08        9.05      5.72 o
   3   9   5       27.37       29.65      5.41 o
   5   9   5       37.32       27.70      7.10 o
   7   9   5        2.38       12.61      7.25 o
   9   9   5        1.00        2.98      6.34 o
  11   9   5        1.49        3.15      9.89 o
 -12  10   5        0.26        5.23      9.50 o
 -10  10   5       30.95       27.55     11.46 o
  -8  10   5        4.66       13.92      9.65 o
  -6  10   5      141.99      129.15     30.35 o
  -4  10   5       10.92       19.81      6.34 o
  -2  10   5        2.04        6.31      3.97 o
   0  10   5       64.97       41.21      7.66 o
   2  10   5        0.43       21.88     13.61 o
   4  10   5       22.08       20.22      7.85 o
   6  10   5        0.16        5.86      6.01 o
   8  10   5        2.07        6.45      6.53 o
  10  10   5        0.42        0.13      9.99 o
  -9  11   5        1.84       10.23      8.31 o
  -7  11   5        5.35        9.65     10.68 o
  -5  11   5       30.78       34.33      9.35 o
  -3  11   5        3.39       11.07      6.89 o
  -1  11   5       11.94       11.47      6.56 o
   1  11   5        1.34       -1.49      6.37 o
   3  11   5        9.78       12.34      5.86 o
   5  11   5        0.57        1.67      6.55 o
   7  11   5       18.83       27.99      7.84 o
  -6  12   5       27.74       31.74     11.42 o
  -4  12   5        0.06       -4.80     10.29 o
  -2  12   5       16.24       12.64     11.26 o
   0  12   5        0.66        4.02      6.29 o
   2  12   5       15.32       12.14      7.49 o
   4  12   5        0.27        4.59     14.49 o
 -20   0   6        8.05       23.88     13.49 o
 -18   0   6       33.89       19.92     10.18 o
 -16   0   6       28.89       20.47     12.83 o
 -14   0   6      461.78      507.75     28.07 o
 -12   0   6      733.79      841.68     63.03 o
 -10   0   6     1177.96     1433.05     46.68 o
  -8   0   6      227.08      292.54     22.77 o
  -6   0   6     1369.94     1339.54     50.13 o
  -4   0   6      142.51      119.87     15.21 o
  -2   0   6     2938.99     2822.08    112.98 o
   0   0   6       68.24       58.54      7.08 o
   2   0   6      975.27     1086.26     36.78 o
   4   0   6     3550.59     3572.96    122.31 o
   6   0   6      240.79      230.27     10.92 o
   8   0   6       16.06       18.92      5.78 o
  10   0   6      128.85      139.91     11.60 o
  12   0   6       32.12       22.76     15.99 o
  14   0   6        1.09        7.89      8.95 o
  16   0   6        5.98       -2.69     10.64 o
 -19   1   6        4.26       15.46      7.04 o
 -17   1   6       48.20       50.23      9.53 o
 -15   1   6       73.09       72.72     10.15 o
 -13   1   6      796.09      791.28     32.94 o
 -11   1   6      441.29      436.26     20.02 o
  -9   1   6       91.83      105.54     11.34 o
  -7   1   6       12.35       16.74      4.88 o
  -5   1   6     1474.35     1500.67     39.96 o
  -3   1   6      205.82      213.15      8.69 o
  -1   1   6        0.00        0.73      1.81 o
   1   1   6      117.74      113.11      8.72 o
   3   1   6      169.53      174.25     10.06 o
   5   1   6      528.82      568.72     18.59 o
   7   1   6      123.20      130.04      7.64 o
   9   1   6        0.52       -0.90      3.61 o
  11   1   6      150.71      162.80      9.87 o
  13   1   6        1.92       11.33      5.67 o
  15   1   6       15.17       17.95      6.88 o
  17   1   6        0.04        8.16     11.81 o
 -20   2   6        1.23        2.50      7.48 o
 -18   2   6        0.40        2.87      7.59 o
 -16   2   6        2.27       13.57      7.07 o
 -14   2   6       75.20       53.59     11.57 o
 -12   2   6      413.02      406.07     17.54 o
 -10   2   6       27.15       25.22      5.00 o
  -8   2   6      296.29      287.38     10.38 o
  -6   2   6      552.49      498.36     18.26 o
  -4   2   6    10619.90    11141.43    282.67 o
  -2   2   6      788.82      785.34     22.40 o
   0   2   6      649.97      643.53     16.78 o
   2   2   6        1.64        4.05      1.92 o
   4   2   6     1009.93     1041.61     29.15 o
   6   2   6      102.80       95.27     10.46 o
   8   2   6       66.30       83.22      9.93 o
  10   2   6        0.21        7.19      6.65 o
  12   2   6        5.29        7.44      6.12 o
  14   2   6       14.29       14.98      6.55 o
  16   2   6        5.56        7.53      8.34 o
 -19   3   6        0.46       -0.35      7.86 o
 -17   3   6        3.17        3.05      6.54 o
 -15   3   6        4.27        8.75      6.73 o
 -13   3   6      348.96      389.02     18.67 o
 -11   3   6        4.01        7.95      5.28 o
  -9   3   6        6.63        4.37      3.95 o
  -7   3   6        7.77       10.94      3.79 o
  -5   3   6      427.52      488.65     17.86 o
  -3   3   6      324.71      341.89     18.77 o
  -1   3   6       55.18       64.29      4.64 o
   1   3   6      463.62      500.45     18.83 o
   3   3   6      107.14      111.48      8.13 o
   5   3   6     5767.98     6521.30    202.45 o
   7   3   6     1259.45     1393.14     49.78 o
   9   3   6       96.77       89.25     10.26 o
  11   3   6       15.39       14.70      8.82 o
  13   3   6      110.17       97.90     21.65 o
  15   3   6        2.07       -4.37      7.84 o
 -18   4   6        3.95        5.33      7.74 o
 -16   4   6        6.67        0.09      6.52 o
 -14   4   6      214.91      277.43     26.66 o
 -12   4   6       38.64       37.72      7.58 o
 -10   4   6      219.81      185.15     12.35 o
  -8   4   6       74.93      110.74     15.15 o
  -6   4   6        0.71        3.11      3.29 o
  -4   4   6     2566.66     3002.14     91.26 o
  -2   4   6      996.79     1123.39     30.26 o
   0   4   6      203.56      223.14     13.51 o
   2   4   6     2165.68     2187.80     51.60 o
   4   4   6      306.04      332.34     11.92 o
   6   4   6      548.04      588.43     23.83 o
   8   4   6       16.78       15.83      5.62 o
  10   4   6      317.74      385.99     31.77 o
  12   4   6        0.36       11.21      7.26 o
  14   4   6        3.56        4.26      8.56 o
  16   4   6        1.93       -1.88      7.41 o
 -17   5   6       37.08       39.18      9.45 o
 -15   5   6        2.31       14.92      5.34 o
 -13   5   6      147.30      106.54     23.34 o
 -11   5   6       10.81       14.07      5.05 o
  -9   5   6       68.75       75.17      8.94 o
  -7   5   6       71.98       39.56      8.50 o
  -5   5   6      604.16      646.34     19.70 o
  -3   5   6        2.94        7.02      4.32 o
  -1   5   6      473.00      474.51     14.02 o
   1   5   6      394.93      383.67     16.38 o
   3   5   6     1504.53     1683.66     54.47 o
   5   5   6      226.61      271.45     15.51 o
   7   5   6      121.34      106.05     13.36 o
   9   5   6       62.39       41.78     10.85 o
  11   5   6       15.14       18.31      9.21 o
  13   5   6       82.23       66.88     22.40 o
  15   5   6        0.00        2.93     10.03 o
 -18   6   6       18.88       14.08     26.52 o
 -16   6   6        0.39       -9.00     13.16 o
 -14   6   6       21.17        6.70      8.39 o
 -12   6   6        0.24       -0.65      7.70 o
 -10   6   6      480.10      451.81     39.35 o
  -8   6   6       99.74       81.87      8.97 o
  -6   6   6      235.72      247.65     14.84 o
  -4   6   6        5.08        8.50      5.37 o
  -2   6   6       46.14       53.76      7.07 o
   0   6   6        0.64        7.40      3.72 o
   2   6   6      554.58      602.23     22.28 o
   4   6   6      147.65      145.15     11.08 o
   6   6   6      216.63      225.96     11.11 o
   8   6   6       13.51       10.57      7.33 o
  10   6   6        1.16        8.62      6.10 o
  12   6   6       23.85       26.64     15.01 o
  14   6   6        0.01       -1.37     16.98 o
 -17   7   6       15.17       -1.70      8.41 o
 -15   7   6        2.32       -3.05      9.87 o
 -13   7   6        0.00       11.42      7.12 o
 -11   7   6       22.93       52.11      9.33 o
  -9   7   6        0.13       -6.17     13.53 o
  -7   7   6        6.63        9.92      6.97 o
  -5   7   6        0.52       11.04      6.16 o
  -3   7   6        5.01        8.18      3.64 o
  -1   7   6      219.32      223.43     12.86 o
   1   7   6      104.33      100.74      7.82 o
   3   7   6      406.64      421.22     17.99 o
   5   7   6      114.46      136.18     11.39 o
   7   7   6        0.15       13.39      7.51 o
   9   7   6        7.18       12.01      7.25 o
  11   7   6        9.11        2.50      7.04 o
  13   7   6        0.78        2.32     13.37 o
 -14   8   6        1.54       16.46      9.33 o
 -12   8   6       10.31        7.99      7.88 o
 -10   8   6        4.12        0.23      8.74 o
  -8   8   6       11.39       17.32      6.34 o
  -6   8   6      261.82      301.31     24.85 o
  -4   8   6       12.10        8.20      8.36 o
  -2   8   6      549.82      586.17     23.64 o
   0   8   6       65.86       48.77      6.06 o
   2   8   6       88.75       55.50     11.38 o
   4   8   6        0.03       -1.75      5.28 o
   6   8   6        0.64       -0.55      4.11 o
   8   8   6       23.34       10.84      4.41 o
  10   8   6        1.51        5.72     10.99 o
  12   8   6        0.04        5.70      9.45 o
 -13   9   6        0.17        1.33     11.84 o
 -11   9   6       10.30        6.65      9.81 o
  -9   9   6       13.63        1.72      8.35 o
  -7   9   6      103.85      141.83     18.59 o
  -5   9   6       24.88       29.51     10.22 o
  -3   9   6       17.72       10.38      5.79 o
  -1   9   6        3.91       14.42      7.17 o
   1   9   6       43.91       38.88      7.56 o
   3   9   6        0.93        7.26      7.20 o
   5   9   6       10.10       10.96      5.68 o
   7   9   6       13.29       12.23      5.86 o
   9   9   6        6.61        3.51     10.19 o
  11   9   6        1.15       12.01      7.77 o
 -12  10   6        0.41       -1.04     10.10 o
 -10  10   6       10.13        3.59      9.94 o
  -8  10   6       44.72       49.16     11.32 o
  -6  10   6       98.08      105.14     18.75 o
  -4  10   6       31.16       35.35      8.35 o
  -2  10   6        5.02        2.42      5.67 o
   0  10   6        1.93       12.92      7.84 o
   2  10   6       16.72       12.49      7.16 o
   4  10   6        4.10        2.03      6.83 o
   6  10   6        1.47       -4.93      6.62 o
   8  10   6       10.85       18.19     10.30 o
  -9  11   6        0.04       -5.34     10.82 o
  -7  11   6       22.24       18.98      8.91 o
  -5  11   6        0.30       13.98     13.02 o
  -3  11   6       13.44       20.73     11.15 o
  -1  11   6       19.58        9.89      6.62 o
   1  11   6        1.98        2.64     10.98 o
   3  11   6        3.33       -1.61      7.01 o
   5  11   6        0.69        7.03      6.56 o
   7  11   6        3.04       14.70     17.90 o
  -4  12   6        6.22       14.26     10.39 o
  -2  12   6        2.82        6.29      8.35 o
   0  12   6        9.88       15.02     11.97 o
   2  12   6       15.10       15.92      7.22 o
 -19   1   7        2.98       -4.27      6.12 o
 -17   1   7       86.91       90.01     13.98 o
 -15   1   7      652.05      701.33     74.47 o
 -13   1   7     1051.71     1335.11     47.11 o
 -11   1   7        9.20        9.26      4.72 o
  -9   1   7      564.87      564.83     24.48 o
  -7   1   7     1722.93     1782.87     45.68 o
  -5   1   7     2492.15     2588.47     71.56 o
  -3   1   7     2983.33     3099.96     76.20 o
  -1   1   7       22.72       15.05      2.47 o
   1   1   7      123.30       94.06      5.74 o
   3   1   7       11.69        9.72      2.11 o
   5   1   7      417.57      412.55     12.80 o
   7   1   7        9.79        7.75      2.55 o
   9   1   7       50.85       37.83      6.12 o
  11   1   7       79.31       64.65     10.46 o
  13   1   7       46.73       45.13      8.95 o
  15   1   7        0.13        6.98      8.15 o
 -20   2   7        0.53        6.46      7.46 o
 -18   2   7        0.01        0.87      6.17 o
 -16   2   7        0.50       10.40      6.40 o
 -14   2   7      117.11      122.82     10.92 o
 -12   2   7      132.85      161.72     10.62 o
 -10   2   7      228.66      229.53     10.25 o
  -8   2   7     1041.78     1077.96     27.82 o
  -6   2   7     2170.00     2571.91     70.53 o
  -4   2   7        0.17        1.11      2.89 o
  -2   2   7       22.60       37.82      3.27 o
   0   2   7     2378.11     2462.50     65.39 o
   2   2   7     1763.46     1802.18     45.91 o
   4   2   7       52.48       43.58      8.16 o
   6   2   7      139.32      162.71      9.31 o
   8   2   7      238.87      256.58     15.85 o
  10   2   7       21.31       18.16      6.20 o
  12   2   7       77.65       97.72     13.10 o
  14   2   7       40.08       54.79     11.46 o
  16   2   7        3.31       17.42      7.09 o
 -19   3   7        3.51       19.43     11.26 o
 -17   3   7       43.84       28.27      9.10 o
 -15   3   7        5.18       14.20      5.76 o
 -13   3   7      240.07      242.25     26.28 o
 -11   3   7        0.09        0.44      4.53 o
  -9   3   7       22.49       23.45      5.32 o
  -7   3   7       11.98        9.86      2.63 o
  -5   3   7       18.06       17.35      2.78 o
  -3   3   7       98.06       76.42      5.27 o
  -1   3   7     1312.66     1389.76     33.50 o
   1   3   7       52.01       62.91      4.56 o
   3   3   7      930.21      908.97     21.83 o
   5   3   7       44.66       23.27      6.60 o
   7   3   7       17.87       10.02      5.11 o
   9   3   7        9.73        9.22      4.43 o
  11   3   7       27.46       29.65      7.33 o
  13   3   7       18.82       12.36      9.58 o
  15   3   7        0.41        9.09      7.31 o
 -18   4   7       13.33        6.71      8.00 o
 -16   4   7        3.23       17.32     12.15 o
 -14   4   7       10.09       11.41      9.90 o
 -12   4   7       22.23       18.28      7.93 o
 -10   4   7       60.05       76.95      7.85 o
  -8   4   7      384.78      383.95     19.50 o
  -6   4   7       16.11       16.19      6.38 o
  -4   4   7      242.53      231.40      8.01 o
  -2   4   7      161.17      134.28     14.47 o
   0   4   7      121.37      161.44     10.16 o
   2   4   7       39.80       30.77      4.17 o
   4   4   7      106.62      122.04      8.29 o
   6   4   7      109.11      114.88      9.47 o
   8   4   7      650.73      717.30     29.54 o
  10   4   7        0.73       11.02      6.09 o
  12   4   7       55.54       60.10     11.11 o
  14   4   7        0.75       25.78     11.85 o
 -17   5   7        2.16       -6.83      9.29 o
 -15   5   7       92.43       61.30     20.88 o
 -13   5   7      234.03      293.10     28.96 o
 -11   5   7      171.42      158.06     18.00 o
  -9   5   7      127.02      132.83     10.85 o
  -7   5   7       66.51       69.47     12.57 o
  -5   5   7       71.40       61.17      8.07 o
  -3   5   7       25.66       22.09      4.99 o
  -1   5   7        0.19        3.13      4.24 o
   1   5   7        0.11        4.13      2.98 o
   3   5   7       71.82       73.31      6.95 o
   5   5   7        7.32        7.10      5.61 o
   7   5   7     1672.52     2168.55    105.04 o
   9   5   7       94.66       97.20      9.81 o
  11   5   7       65.57       62.06     12.18 o
  13   5   7       15.18       14.91      7.67 o
  15   5   7        1.51        7.86      8.93 o
 -16   6   7        3.98        8.89      9.65 o
 -14   6   7        6.92        3.11      7.67 o
 -12   6   7       14.07       28.72      8.58 o
 -10   6   7      191.03      220.11     22.76 o
  -8   6   7       52.28       45.03      6.74 o
  -6   6   7       79.20      104.88     10.01 o
  -4   6   7      158.27      175.24     11.35 o
  -2   6   7      822.66      869.97     31.55 o
   0   6   7       57.99       55.56      6.53 o
   2   6   7        4.30        8.05      4.32 o
   4   6   7      154.36      108.99     24.76 o
   6   6   7      559.94      606.61     28.19 o
   8   6   7        0.04        5.49      7.72 o
  10   6   7       50.31       39.35     12.37 o
  12   6   7        0.19        3.37      9.72 o
  14   6   7        2.68       11.16      7.00 o
 -15   7   7        3.96        6.13      8.22 o
 -13   7   7        0.15        2.46      8.64 o
 -11   7   7       19.18       26.58      7.89 o
  -9   7   7      153.92      137.26     12.64 o
  -7   7   7        1.40        4.74      6.32 o
  -5   7   7       43.61       70.35      9.74 o
  -3   7   7       28.63       32.22      6.29 o
  -1   7   7        2.80        5.28      4.26 o
   1   7   7       55.06       48.32      6.01 o
   3   7   7       85.56       81.26     10.79 o
   5   7   7        0.36       -4.10      4.37 o
   7   7   7        2.04        7.81      8.19 o
   9   7   7        0.75       13.16      6.07 o
  11   7   7        0.77        7.25      7.86 o
  13   7   7        0.74        9.64      9.37 o
 -14   8   7        9.37       17.85      7.51 o
 -12   8   7       76.03       94.16     16.25 o
 -10   8   7       25.12       20.28      7.30 o
  -8   8   7      514.69      592.00     67.43 o
  -6   8   7       13.47       -2.07      6.70 o
  -4   8   7       35.29       21.00      6.67 o
  -2   8   7       22.05       15.37      8.24 o
   0   8   7       76.74       70.34     10.59 o
   2   8   7      163.01      143.33     17.31 o
   4   8   7      137.33      143.67     13.87 o
   6   8   7       10.94        5.16      7.29 o
   8   8   7        2.01        5.63      7.54 o
  10   8   7        0.35        0.23      7.54 o
  12   8   7        1.39        5.44     10.06 o
 -13   9   7        5.19        3.48     10.44 o
 -11   9   7        0.00       10.91     10.83 o
  -9   9   7        5.36       18.07      8.39 o
  -7   9   7      103.35      124.26     20.52 o
  -5   9   7        1.60       10.23      7.05 o
  -3   9   7      131.70      142.27     15.36 o
  -1   9   7       19.99       15.88      5.26 o
   1   9   7        2.33        5.54      8.45 o
   3   9   7       23.13        7.88      5.65 o
   5   9   7        0.73       -3.47      7.24 o
   7   9   7       13.61       13.00     12.35 o
   9   9   7        2.85       -1.92      7.18 o
 -12  10   7        2.35       11.55     12.25 o
 -10  10   7        1.73        3.35      9.00 o
  -8  10   7        6.70       18.01     11.44 o
  -6  10   7        4.23       15.63      8.79 o
  -4  10   7        5.35       -3.55      8.12 o
  -2  10   7       12.91       21.99      6.67 o
   0  10   7        1.26        5.00      7.14 o
   2  10   7        2.81       -0.11      6.26 o
   4  10   7        0.34       -3.18      7.42 o
   6  10   7        4.79        3.44      6.97 o
   8  10   7        1.55        8.48      7.70 o
  -9  11   7        0.32        0.47     12.34 o
  -7  11   7        0.44        6.15      9.68 o
  -5  11   7        1.92        4.51      6.48 o
  -3  11   7        0.23       -0.70      9.55 o
  -1  11   7        7.92        8.60      9.23 o
   1  11   7        0.13       -4.90     10.30 o
   3  11   7        3.46        2.41      7.00 o
   5  11   7        0.34        3.94      7.55 o
  -2  12   7        2.73       -3.45     10.03 o
   0  12   7        3.83       10.65      8.79 o
 -20   0   8       22.76       19.57     10.63 o
 -18   0   8       16.86       26.02     10.06 o
 -16   0   8        7.56       16.24      7.68 o
 -14   0   8     1362.66     1606.76    247.92 o
 -12   0   8        0.07        8.91      5.33 o
 -10   0   8     2715.02     2922.64    157.46 o
  -8   0   8        7.30       13.33      4.07 o
  -6   0   8     5210.20     5881.16    273.92 o
  -4   0   8      889.92      860.14     38.94 o
  -2   0   8     5747.37     6106.42    280.87 o
   0   0   8        4.13        2.59      2.76 o
   2   0   8     1308.91     1391.97     51.10 o
   4   0   8        4.15        1.83      2.33 o
   6   0   8      118.96      119.77     15.82 o
   8   0   8      147.34      171.21     11.27 o
  10   0   8       72.88      110.44     15.74 o
  12   0   8       19.35       29.42      7.76 o
  14   0   8       53.10       30.76     16.47 o
  16   0   8        0.04       -3.92     21.31 o
 -19   1   8        0.02        0.65      7.67 o
 -17   1   8        0.02        3.20      5.56 o
 -15   1   8      143.41      113.02     16.66 o
 -13   1   8        2.00       31.31      8.94 o
 -11   1   8      165.32      161.47     11.40 o
  -9   1   8       49.47       38.05      7.55 o
  -7   1   8      147.11      177.41     11.75 o
  -5   1   8      471.58      562.97     16.31 o
  -3   1   8       93.04       94.48      7.94 o
  -1   1   8      588.21      510.32     22.93 o
   1   1   8      319.21      290.79     15.85 o
   3   1   8      509.36      551.16     14.47 o
   5   1   8       95.82      100.91      9.49 o
   7   1   8      255.34      313.52     19.77 o
   9   1   8        2.31        6.47      4.82 o
  11   1   8       31.72       25.94      5.90 o
  13   1   8        8.78       16.36      7.88 o
  15   1   8        9.11       20.54      8.19 o
 -18   2   8        0.00        6.24      7.02 o
 -16   2   8        9.42       13.41      8.18 o
 -14   2   8        2.47       20.72      4.80 o
 -12   2   8      104.34      110.64      9.35 o
 -10   2   8       75.09       87.62      6.58 o
  -8   2   8       34.14       30.03      5.70 o
  -6   2   8       56.21       47.71      5.02 o
  -4   2   8     1193.97     1367.66     35.45 o
  -2   2   8      990.16     1057.25     30.00 o
   0   2   8     1334.36     1467.08     38.29 o
   2   2   8       60.92       65.82      6.44 o
   4   2   8      676.28      713.76     18.63 o
   6   2   8       10.75       15.08      5.31 o
   8   2   8        9.89        6.28      3.81 o
  10   2   8      113.07       97.90     13.63 o
  12   2   8       40.59       44.93      8.86 o
  14   2   8        0.02        2.48      6.04 o
  16   2   8        2.09       21.05      9.88 o
 -19   3   8        0.91       12.19      8.18 o
 -17   3   8        1.77        3.45      5.96 o
 -15   3   8       94.34       90.38     13.12 o
 -13   3   8       91.33       87.78      9.36 o
 -11   3   8     1091.73     1185.83     44.47 o
  -9   3   8      180.33      194.80     12.88 o
  -7   3   8      398.74      370.92     11.80 o
  -5   3   8      132.74      138.40     13.42 o
  -3   3   8        6.42       14.63      3.91 o
  -1   3   8       23.54       30.36      3.10 o
   1   3   8       14.12       14.03      3.41 o
   3   3   8       27.13       29.63      4.51 o
   5   3   8      107.41      122.50      7.49 o
   7   3   8      150.30      170.72     14.53 o
   9   3   8      107.47      134.81     14.30 o
  11   3   8       42.62       35.21     11.31 o
  13   3   8       44.40       59.21     11.87 o
  15   3   8        7.97       15.54      8.34 o
 -18   4   8        0.13        7.58      6.42 o
 -16   4   8        1.33       -1.15      9.63 o
 -14   4   8       22.38       21.55      4.77 o
 -12   4   8       73.42       74.25      9.47 o
 -10   4   8       37.01       41.64      6.06 o
  -8   4   8        6.21       12.37      3.69 o
  -6   4   8       10.04       10.79      3.42 o
  -4   4   8      203.17      186.17      9.44 o
  -2   4   8       60.69       56.91      6.33 o
   0   4   8       20.27       16.07      3.43 o
   2   4   8        8.08       12.69      3.49 o
   4   4   8       41.39       35.66      6.54 o
   6   4   8       71.29       61.31     14.66 o
   8   4   8      428.74      457.38     39.06 o
  10   4   8      119.47       92.50     18.46 o
  12   4   8        0.05        5.03     10.27 o
  14   4   8       14.39       18.30      9.21 o
 -17   5   8        8.94       14.17      8.83 o
 -15   5   8       78.48       63.99     12.26 o
 -13   5   8       26.16       20.62      4.10 o
 -11   5   8        1.80        2.25      7.88 o
  -9   5   8      155.97      149.60     17.91 o
  -7   5   8       26.66       14.97      7.13 o
  -5   5   8       22.55       19.03      5.91 o
  -3   5   8        6.98       13.59      4.39 o
  -1   5   8      239.92      232.13     10.26 o
   1   5   8        0.07        2.03      3.24 o
   3   5   8        4.13        1.80      4.57 o
   5   5   8      103.38       85.58     10.19 o
   7   5   8      368.77      415.98     35.01 o
   9   5   8      159.87      161.59     24.20 o
  11   5   8        3.06       -7.56      8.25 o
  13   5   8        0.55       -3.02     10.07 o
 -16   6   8        6.05        6.82      7.30 o
 -14   6   8       24.10       20.71      6.87 o
 -12   6   8        3.57       13.46      6.85 o
 -10   6   8      159.02      182.66     18.13 o
  -8   6   8       43.03       38.08      9.44 o
  -6   6   8       17.55        9.58      6.16 o
  -4   6   8       34.62       42.57      8.75 o
  -2   6   8      238.26      191.57     15.10 o
   0   6   8       92.31       94.71      7.94 o
   2   6   8      407.68      415.53     21.30 o
   4   6   8      803.26      870.39     31.38 o
   6   6   8       27.80       22.32     10.28 o
   8   6   8        0.14        9.32      7.08 o
  10   6   8       15.44        8.22      8.14 o
  12   6   8        6.98        4.30     19.17 o
 -15   7   8        0.09        7.76     10.64 o
 -13   7   8       92.77       71.64     14.34 o
 -11   7   8        9.10       15.73      8.08 o
  -9   7   8        3.98       26.91      8.01 o
  -7   7   8      491.44      557.33     43.99 o
  -5   7   8      274.07      266.75     25.90 o
  -3   7   8       36.68       24.42      7.04 o
  -1   7   8       83.11       88.77      8.20 o
   1   7   8      224.32      240.30     11.97 o
   3   7   8       42.50       36.31      8.09 o
   5   7   8       39.70       32.54      7.72 o
   7   7   8       55.93       43.58      9.33 o
   9   7   8        5.03       15.77      7.79 o
  11   7   8        3.87        6.25      7.82 o
 -14   8   8        2.97       15.55      7.87 o
 -12   8   8        3.69        1.98      8.46 o
 -10   8   8        6.88       20.59     13.20 o
  -8   8   8        0.16       12.21      9.59 o
  -6   8   8        6.41        4.61      7.63 o
  -4   8   8      629.20      714.54     74.63 o
  -2   8   8       26.51       31.41      6.60 o
   0   8   8        2.83        4.65      5.63 o
   2   8   8        2.42       13.13      6.04 o
   4   8   8       37.74       33.79      5.93 o
   6   8   8       78.78       83.15     14.10 o
   8   8   8       17.88       14.81      7.89 o
  10   8   8        4.79       13.77      6.40 o
 -13   9   8       24.63       25.32     12.11 o
 -11   9   8        2.14       12.64      8.98 o
  -9   9   8        9.04       13.56      9.87 o
  -7   9   8       22.88       34.52     10.56 o
  -5   9   8      152.44      150.52     26.87 o
  -3   9   8       27.25       12.15      7.37 o
  -1   9   8       47.70       40.42     10.05 o
   1   9   8       33.14       17.94      5.74 o
   3   9   8        4.62        7.90      5.33 o
   5   9   8        0.29        8.39      8.38 o
   7   9   8        2.29       10.56      8.00 o
   9   9   8        0.63        3.58      7.77 o
 -10  10   8        0.09       -6.89     10.15 o
  -8  10   8        1.52       21.75     10.26 o
  -6  10   8        1.86       -0.03      7.27 o
  -4  10   8       61.21       68.32     13.73 o
  -2  10   8        0.75        2.21      6.85 o
   0  10   8        4.50        9.43      4.53 o
   2  10   8        7.85        4.97      5.64 o
   4  10   8        6.58       10.44      5.68 o
   6  10   8        2.33        0.43      8.81 o
  -7  11   8        0.83       10.93      9.51 o
  -5  11   8        0.02        9.80      6.86 o
  -3  11   8        0.00        3.49      7.09 o
  -1  11   8        2.49        0.77     11.94 o
   1  11   8        5.86       11.93      8.95 o
   3  11   8        3.26        9.25      6.95 o
 -19   1   9       23.60       18.74      6.83 o
 -17   1   9       14.48       16.34      6.69 o
 -15   1   9       24.83       30.29      8.39 o
 -13   1   9      259.17      256.02     19.75 o
 -11   1   9     3031.17     3460.00    165.09 o
  -9   1   9      180.05      176.44     10.30 o
  -7   1   9      271.83      257.59      9.27 o
  -5   1   9       20.88       17.36      3.05 o
  -3   1   9     1460.71     1716.63     57.95 o
  -1   1   9     1197.34     1319.16     40.29 o
   1   1   9      453.10      429.38     12.09 o
   3   1   9      389.51      347.85     11.54 o
   5   1   9       94.52      120.37      9.27 o
   7   1   9      121.58      140.72     15.97 o
   9   1   9       72.84       82.37     11.90 o
  11   1   9       25.37       34.83      7.81 o
  13   1   9        3.65        9.69      8.37 o
  15   1   9       12.32       25.55      8.86 o
 -18   2   9        1.15        9.91      5.15 o
 -16   2   9        0.33        4.71      6.36 o
 -14   2   9      251.78      258.46     19.79 o
 -12   2   9      550.40      547.64     20.70 o
 -10   2   9        0.54        3.75      3.83 o
  -8   2   9      224.86      229.12     10.41 o
  -6   2   9      228.72      211.35      8.84 o
  -4   2   9       10.12        7.73      1.70 o
  -2   2   9        9.84       12.58      2.72 o
   0   2   9      284.86      259.36      8.08 o
   2   2   9      133.07      136.46     14.81 o
   4   2   9        8.39        3.82      2.99 o
   6   2   9      210.27      231.86     11.70 o
   8   2   9       37.07       31.47      6.94 o
  10   2   9       64.14       77.70     10.47 o
  12   2   9        4.54       10.76      5.53 o
  14   2   9       20.64       20.51      8.31 o
 -19   3   9        4.93        5.62      5.64 o
 -17   3   9        7.58       14.42      7.65 o
 -15   3   9        0.30       -0.50      4.88 o
 -13   3   9        0.44       -0.78      6.92 o
 -11   3   9      207.75      267.46     12.75 o
  -9   3   9      160.66      174.10     11.77 o
  -7   3   9       57.63       19.66      9.22 o
  -5   3   9      709.47      845.97     21.02 o
  -3   3   9     1087.21     1261.46     26.39 o
  -1   3   9     1342.01     1523.12     32.70 o
   1   3   9        6.34        6.09      3.02 o
   3   3   9       63.67       73.72      8.90 o
   5   3   9      137.92      162.35     10.97 o
   7   3   9        6.40       15.50      6.70 o
   9   3   9       66.75       61.98     18.37 o
  11   3   9        0.83        7.05      8.28 o
  13   3   9       29.01       22.77     12.42 o
  15   3   9        2.66        0.34      7.74 o
 -18   4   9       10.31       17.32      7.95 o
 -16   4   9        9.45       18.79      6.52 o
 -14   4   9       21.75        7.87      6.67 o
 -12   4   9       60.28       57.92      7.79 o
 -10   4   9      306.43      301.76     18.30 o
  -8   4   9      146.49      155.69     10.60 o
  -6   4   9       24.74       13.94      5.42 o
  -4   4   9      153.08      154.35      8.03 o
  -2   4   9       97.15       90.57      7.53 o
   0   4   9      412.07      398.59     16.12 o
   2   4   9       48.16       20.27      9.59 o
   4   4   9       13.20       20.70      4.47 o
   6   4   9        1.65        0.61      6.06 o
   8   4   9       26.85       24.86      7.05 o
  10   4   9        2.65       11.06      8.05 o
  12   4   9        0.32        4.65      8.41 o
  14   4   9        0.34        7.49      8.02 o
 -17   5   9        1.43        9.17      8.55 o
 -15   5   9       49.57       31.11     10.10 o
 -13   5   9        2.00       21.00      9.07 o
 -11   5   9       37.41       22.82      6.90 o
  -9   5   9       52.94       54.05      9.48 o
  -7   5   9        0.03        6.37      4.91 o
  -5   5   9       13.91        6.92      4.22 o
  -3   5   9        3.72        3.25      3.63 o
  -1   5   9        3.77       -2.82      3.96 o
   1   5   9        1.73        1.98      4.66 o
   3   5   9       12.49       11.21      5.77 o
   5   5   9       12.80       20.59      7.09 o
   7   5   9       69.71       73.84     11.54 o
   9   5   9       11.89        9.51      5.47 o
  11   5   9       10.43       11.07      8.01 o
  13   5   9        3.57       12.68      9.24 o
 -16   6   9       21.31       44.00     11.81 o
 -14   6   9       70.73       58.11     13.63 o
 -12   6   9        4.67       10.91      7.40 o
 -10   6   9       61.88       54.87      9.12 o
  -8   6   9       13.78       14.26      9.49 o
  -6   6   9      317.40      344.96     19.99 o
  -4   6   9      105.63      105.46      8.91 o
  -2   6   9        1.09        5.84      3.96 o
   0   6   9      135.60      148.41     13.37 o
   2   6   9       77.75       63.84      7.68 o
   4   6   9       42.83       23.69      7.97 o
   6   6   9      119.69      127.21     14.33 o
   8   6   9        0.20       10.79      8.44 o
  10   6   9      125.17      147.85     24.31 o
  12   6   9       18.45       26.30     13.01 o
 -15   7   9        2.10       26.26     10.36 o
 -13   7   9       24.66       38.27     11.82 o
 -11   7   9        0.13        4.86      9.53 o
  -9   7   9      100.58      106.84     13.02 o
  -7   7   9      233.86      265.18     21.66 o
  -5   7   9      372.37      372.24     29.78 o
  -3   7   9      144.86      179.67     15.41 o
  -1   7   9      234.11      234.48     20.02 o
   1   7   9       13.15       13.76      4.92 o
   3   7   9       32.23       20.05      5.26 o
   5   7   9      204.51      301.85     46.87 o
   7   7   9        0.97        5.61      7.37 o
   9   7   9       56.93       58.80     13.33 o
  11   7   9        6.56       14.92     10.23 o
 -14   8   9        4.24       -0.14      8.77 o
 -12   8   9       46.22       44.78      9.29 o
 -10   8   9       23.58       32.39      9.68 o
  -8   8   9       34.83       23.91      9.82 o
  -6   8   9       81.27       82.94     13.88 o
  -4   8   9       30.92       29.61      6.82 o
  -2   8   9       18.56       11.10      5.29 o
   0   8   9        1.74        2.46      4.57 o
   2   8   9       12.96       20.99      4.78 o
   4   8   9        0.07        8.18      6.61 o
   6   8   9       16.14       12.58     10.54 o
   8   8   9        0.02        3.09      9.07 o
  10   8   9        1.45       15.32      7.48 o
 -13   9   9        1.64        5.42     10.01 o
 -11   9   9        6.53       10.64     12.21 o
  -9   9   9       12.31       21.43      9.06 o
  -7   9   9       22.14       23.19     13.47 o
  -5   9   9        0.36       10.42      7.45 o
  -3   9   9       60.37       66.55     12.21 o
  -1   9   9       17.72       18.61      5.45 o
   1   9   9       14.87       11.95      5.51 o
   3   9   9        7.55        4.91      6.00 o
   5   9   9        8.34        6.81      6.29 o
   7   9   9       13.18       20.42      7.71 o
   9   9   9        0.58        7.52     10.40 o
 -10  10   9        3.42        7.16     12.25 o
  -8  10   9        0.12        5.12     10.52 o
  -6  10   9        0.00        1.17      8.07 o
  -4  10   9        7.34        4.54      6.52 o
  -2  10   9        0.16        9.82     10.46 o
   0  10   9        4.69        5.11      5.29 o
   2  10   9        2.34       -1.80      7.75 o
   4  10   9        0.09        0.88      5.61 o
   6  10   9        8.32        6.06     14.34 o
  -7  11   9        0.44        3.62      8.70 o
  -5  11   9        1.05       15.22      9.64 o
  -3  11   9        0.29       12.78      8.33 o
  -1  11   9        0.50        8.14      7.84 o
   1  11   9        0.50        6.83      8.19 o
   3  11   9        2.34        8.09      9.25 o
 -18   0  10        7.87      -10.66     13.73 o
 -16   0  10       37.14       37.60     17.81 o
 -14   0  10        6.33        9.80     12.04 o
 -12   0  10       79.09       83.77     25.76 o
 -10   0  10      362.58      396.77     34.55 o
  -8   0  10     1172.79     1198.78     58.40 o
  -6   0  10       10.71        9.43      5.19 o
  -4   0  10     1874.00     2220.62    101.97 o
  -2   0  10      694.65      821.70     35.45 o
   0   0  10      174.58      198.00     15.78 o
   2   0  10      190.11      206.14     18.25 o
   4   0  10      859.59      880.25     55.87 o
   6   0  10      212.19      259.57     28.84 o
   8   0  10        0.64       -1.38      5.81 o
  10   0  10       85.10      119.41     28.86 o
  12   0  10       88.38       67.08     14.58 o
  14   0  10       17.48       14.91     12.89 o
 -19   1  10        1.17        1.78      6.54 o
 -17   1  10        3.82       13.69      7.62 o
 -15   1  10       18.63       13.62      5.61 o
 -13   1  10      140.68      138.01     13.06 o
 -11   1  10      202.20      200.86     11.41 o
  -9   1  10       34.87       21.39      6.21 o
  -7   1  10      774.55      765.04     27.35 o
  -5   1  10      926.46      926.25     26.21 o
  -3   1  10      950.17     1003.19     28.97 o
  -1   1  10        9.70        6.92      3.51 o
   1   1  10       20.81       15.21      3.45 o
   3   1  10      287.69      263.56     16.74 o
   5   1  10       25.03       14.82      5.26 o
   7   1  10       11.96       20.19      4.34 o
   9   1  10        6.49        6.08      5.73 o
  11   1  10        6.42       12.20      6.89 o
  13   1  10        8.95       11.51      8.98 o
 -18   2  10        2.02        2.00      6.12 o
 -16   2  10        6.34       12.20      5.51 o
 -14   2  10       16.09        7.49      5.67 o
 -12   2  10      415.28      367.29     28.14 o
 -10   2  10      599.95      608.95     27.93 o
  -8   2  10      465.55      428.55     21.45 o
  -6   2  10      119.12      104.63      9.98 o
  -4   2  10      487.62      455.50     14.67 o
  -2   2  10      396.74      361.14     14.28 o
   0   2  10        3.96        4.58      2.61 o
   2   2  10        6.16        6.72      2.93 o
   4   2  10        8.40       14.43      6.24 o
   6   2  10        4.52        7.22      5.37 o
   8   2  10       51.26       36.53     11.04 o
  10   2  10       18.52       17.13      5.04 o
  12   2  10        9.75        4.67      7.12 o
  14   2  10        2.78        7.10      9.75 o
 -19   3  10        1.10        1.79      8.45 o
 -17   3  10        3.60       13.39      8.22 o
 -15   3  10        2.71        5.63      8.11 o
 -13   3  10      416.49      473.07     34.28 o
 -11   3  10       25.72       12.26      5.28 o
  -9   3  10       83.41       84.27      7.29 o
  -7   3  10       13.10       11.19      3.10 o
  -5   3  10      120.79      132.77      7.11 o
  -3   3  10        3.74        5.54      2.95 o
  -1   3  10        8.68        5.08      3.36 o
   1   3  10       41.67       29.01      6.88 o
   3   3  10      102.89      114.16      9.86 o
   5   3  10        0.00        6.91      5.25 o
   7   3  10       28.11        9.63      6.51 o
   9   3  10        0.05        0.23      6.46 o
  11   3  10        0.08        1.64      8.21 o
  13   3  10        3.22       12.34      7.26 o
 -18   4  10        0.47        6.15      6.90 o
 -16   4  10        0.80       -5.50      6.32 o
 -14   4  10       89.26       77.43     11.84 o
 -12   4  10       24.36       26.82      7.63 o
 -10   4  10      162.20      152.63     11.76 o
  -8   4  10      151.90      149.95      8.85 o
  -6   4  10        0.05        0.50      4.01 o
  -4   4  10      136.80      141.14      8.00 o
  -2   4  10      400.93      440.95     18.94 o
   0   4  10        0.39       -2.50      3.96 o
   2   4  10        2.73        1.94      3.46 o
   4   4  10      151.52      169.71     17.51 o
   6   4  10      157.71      178.66     15.64 o
   8   4  10       95.54       83.37     10.72 o
  10   4  10       25.00       11.50      5.62 o
  12   4  10        2.93        4.54      6.58 o
 -17   5  10        2.65       25.46     11.87 o
 -15   5  10        0.09        5.71      7.66 o
 -13   5  10        1.87       -0.32      9.09 o
 -11   5  10       53.91       46.66      6.64 o
  -9   5  10       82.97       81.02      9.36 o
  -7   5  10      144.41      163.36     12.67 o
  -5   5  10      120.65      122.28      9.09 o
  -3   5  10        0.22        4.62      4.56 o
  -1   5  10       36.94       28.01      6.10 o
   1   5  10      142.83      171.58     10.89 o
   3   5  10       80.03       73.74      8.88 o
   5   5  10       81.92      101.11     14.55 o
   7   5  10       98.40      100.15     16.85 o
   9   5  10       26.30       19.39     10.48 o
  11   5  10       14.42       16.10      9.02 o
  13   5  10        5.59       12.44      9.20 o
 -16   6  10       15.58       23.03      8.16 o
 -14   6  10        9.86       10.85     10.45 o
 -12   6  10        0.36       13.84      5.55 o
 -10   6  10       63.41       59.67      8.96 o
  -8   6  10        3.04        4.51      4.76 o
  -6   6  10      280.59      296.49     15.32 o
  -4   6  10       20.61       24.44      8.35 o
  -2   6  10      243.22      260.30     10.08 o
   0   6  10        0.00       -0.96      3.97 o
   2   6  10        1.20       -1.46      6.19 o
   4   6  10       21.94       18.31      6.11 o
   6   6  10        8.99        3.58      4.78 o
   8   6  10        0.41       11.16      9.20 o
  10   6  10       57.00       55.04     14.02 o
  12   6  10        7.15       11.34      9.09 o
 -15   7  10        3.26       -5.50     11.83 o
 -13   7  10        0.32       10.45     10.32 o
 -11   7  10       32.41       20.45      6.70 o
  -9   7  10        0.73       17.38      6.15 o
  -7   7  10       83.02       74.21      9.94 o
  -5   7  10      279.26      285.78     22.33 o
  -3   7  10       66.40       69.59      8.40 o
  -1   7  10      187.36      187.45     14.81 o
   1   7  10      299.47      335.00     23.25 o
   3   7  10        1.13       12.38      5.10 o
   5   7  10        1.58        5.19      5.82 o
   7   7  10        4.24       13.08      7.76 o
   9   7  10       28.54       12.93     11.31 o
  11   7  10        9.75       24.09      7.63 o
 -14   8  10        5.40       12.65      8.72 o
 -12   8  10        0.87       14.92      9.82 o
 -10   8  10        0.25       11.62      6.74 o
  -8   8  10       52.45       48.92      9.04 o
  -6   8  10        1.63       16.75      9.07 o
  -4   8  10        4.37        8.32      5.74 o
  -2   8  10       81.17       63.19      8.38 o
   0   8  10       78.23       58.00      8.12 o
   2   8  10       10.55        3.76      5.01 o
   4   8  10       20.61       10.66      4.44 o
   6   8  10        4.46       14.45      5.04 o
   8   8  10       19.52       21.08      7.37 o
 -11   9  10        4.60       10.57     10.87 o
  -9   9  10        2.50        4.88      7.69 o
  -7   9  10       35.33       21.81      9.88 o
  -5   9  10       73.07       47.83      9.87 o
  -3   9  10       27.93       28.78      9.72 o
  -1   9  10       16.81       23.18      6.92 o
   1   9  10        0.22       -5.07      6.55 o
   3   9  10        8.45        1.02      6.44 o
   5   9  10        5.95        7.88      8.96 o
   7   9  10        2.93        6.08      8.04 o
 -10  10  10        1.09       12.65     10.85 o
  -8  10  10        2.12       13.71      9.46 o
  -6  10  10        8.39       16.67      9.26 o
  -4  10  10        7.97       24.89      7.52 o
  -2  10  10        0.03        5.82     12.38 o
   0  10  10        0.34       10.99      7.08 o
   2  10  10        0.78        7.34      6.39 o
   4  10  10        0.00        2.35      8.28 o
  -5  11  10        2.87       14.56      8.20 o
  -3  11  10       12.68       26.96     11.94 o
  -1  11  10        8.62       13.86      9.66 o
   1  11  10        5.51        4.23     12.75 o
 -19   1  11        0.35       10.32      7.52 o
 -17   1  11       36.24       32.73      8.63 o
 -15   1  11       23.25       17.51      4.80 o
 -13   1  11        0.01        4.60      5.19 o
 -11   1  11        4.94        5.20      4.15 o
  -9   1  11      713.78      772.51     27.48 o
  -7   1  11        4.01        0.76      3.23 o
  -5   1  11       87.89      101.62      7.25 o
  -3   1  11       61.74       52.21     10.87 o
  -1   1  11       44.50       25.84      9.40 o
   1   1  11      877.09     1005.96     37.96 o
   3   1  11      177.38      190.17     12.56 o
   5   1  11       65.12       57.24      5.69 o
   7   1  11        2.91        7.15      4.13 o
   9   1  11       27.70       31.12      6.62 o
  11   1  11        2.94        5.39      5.70 o
  13   1  11       25.30       42.31     11.35 o
 -18   2  11        2.79       10.29      5.37 o
 -16   2  11        1.52       12.09      7.12 o
 -14   2  11        1.35        3.75      5.79 o
 -12   2  11      502.41      537.56     40.57 o
 -10   2  11      780.77      721.62     26.38 o
  -8   2  11        0.15        4.60      4.27 o
  -6   2  11      110.21      109.74      9.39 o
  -4   2  11      344.60      357.76     17.62 o
  -2   2  11       16.77        9.28      4.67 o
   0   2  11      571.36      655.24     23.28 o
   2   2  11       38.95       24.38      6.33 o
   4   2  11        8.75        4.65      4.90 o
   6   2  11        0.93        3.00      3.98 o
   8   2  11        0.00       11.13      5.91 o
  10   2  11        6.24       15.40      6.92 o
  12   2  11       37.47       46.82     11.39 o
 -17   3  11        7.21        9.91      7.82 o
 -15   3  11        1.62       -4.87      6.57 o
 -13   3  11       67.95       69.68      8.76 o
 -11   3  11        7.55       10.17      5.34 o
  -9   3  11      538.10      511.08     20.00 o
  -7   3  11      310.37      324.44     14.06 o
  -5   3  11      674.10      749.51     39.82 o
  -3   3  11       12.57        6.05      3.19 o
  -1   3  11        0.06        0.92      3.78 o
   1   3  11       29.29       35.92      5.16 o
   3   3  11        3.90        6.86      2.99 o
   5   3  11        2.60       -1.55      4.46 o
   7   3  11       51.26       54.13      8.32 o
   9   3  11        0.01        6.91      9.41 o
  11   3  11       16.34       29.51      6.64 o
  13   3  11        1.21        2.25      9.98 o
 -18   4  11        1.05        6.72     13.08 o
 -16   4  11        1.04        4.96      8.21 o
 -14   4  11       29.09       19.38      4.23 o
 -12   4  11      503.03      542.53     54.06 o
 -10   4  11      148.76      167.64     13.69 o
  -8   4  11        0.10        1.57      3.56 o
  -6   4  11       52.61       44.56      8.84 o
  -4   4  11      110.02       82.98     19.95 o
  -2   4  11      109.40       93.53      9.59 o
   0   4  11       87.83       82.98      8.18 o
   2   4  11        2.94        1.92      3.96 o
   4   4  11       53.18       84.96     10.60 o
   6   4  11        0.03        7.43      5.49 o
   8   4  11       40.12       49.22     11.72 o
  10   4  11        0.04        4.23      7.81 o
  12   4  11        9.28       11.55     12.05 o
 -17   5  11        2.40        0.22     12.90 o
 -15   5  11        3.69        6.29      8.58 o
 -13   5  11        1.36       17.88      5.25 o
 -11   5  11       98.48       58.73     18.45 o
  -9   5  11       34.46       35.28      7.22 o
  -7   5  11      222.33      303.39     13.87 o
  -5   5  11        0.15        4.96      3.07 o
  -3   5  11      671.77      725.72     29.85 o
  -1   5  11        7.41        2.10      5.18 o
   1   5  11        0.66       -3.73      4.68 o
   3   5  11       37.61       25.03      5.23 o
   5   5  11       39.01       37.54      9.26 o
   7   5  11       93.36      138.76     22.41 o
   9   5  11        9.40        3.17      8.25 o
  11   5  11        3.27       12.39      6.35 o
 -16   6  11        9.97       17.08      6.50 o
 -14   6  11        0.35        5.73     10.26 o
 -12   6  11       19.76       16.63      9.90 o
 -10   6  11      170.53      105.83     34.28 o
  -8   6  11       22.80       11.86     10.28 o
  -6   6  11       31.83       28.38      6.74 o
  -4   6  11       88.72       98.42      8.74 o
  -2   6  11      436.43      411.31     32.65 o
   0   6  11       11.30        5.10      3.42 o
   2   6  11       20.47       18.11      4.83 o
   4   6  11       17.16       15.82      6.99 o
   6   6  11       17.12        8.13      6.66 o
   8   6  11        7.15        2.43     10.25 o
  10   6  11       37.10       28.24     15.37 o
 -15   7  11        0.22        9.68      9.28 o
 -13   7  11        6.97        5.10     11.54 o
 -11   7  11        0.44        8.21      9.52 o
  -9   7  11        8.71       19.66      9.57 o
  -7   7  11        1.82        2.88      6.57 o
  -5   7  11        2.58        8.64      5.37 o
  -3   7  11       52.53       43.30      5.78 o
  -1   7  11       30.98       14.90      4.43 o
   1   7  11       23.82       21.88      8.03 o
   3   7  11        0.04        7.14      4.85 o
   5   7  11        0.06       -3.51      9.18 o
   7   7  11       12.38       18.57      9.14 o
   9   7  11       21.75       13.65     10.65 o
 -14   8  11        0.01       31.56     11.06 o
 -12   8  11        0.22       14.40      7.90 o
 -10   8  11       17.49       12.99     11.64 o
  -8   8  11        1.19        9.35      6.56 o
  -6   8  11       37.18       37.50      8.44 o
  -4   8  11       22.19       20.28      6.34 o
  -2   8  11        6.23       12.02      6.29 o
   0   8  11        4.09        5.26      4.40 o
   2   8  11        0.53       -2.47      6.29 o
   4   8  11        3.34        0.29      8.81 o
   6   8  11       12.67       17.70      8.29 o
   8   8  11        9.65       19.81     10.82 o
 -11   9  11        0.55       -2.00     10.04 o
  -9   9  11        5.28       -1.27      7.68 o
  -7   9  11        0.06       -0.01      8.72 o
  -5   9  11       40.58       45.70     11.27 o
  -3   9  11        5.10        9.66      8.10 o
  -1   9  11       28.94       28.44      6.62 o
   1   9  11        0.00        9.87      8.44 o
   3   9  11       12.58       21.17      6.99 o
   5   9  11       25.84       28.68      9.74 o
  -8  10  11        1.51        0.77     11.76 o
  -6  10  11        0.18      -10.10     10.10 o
  -4  10  11        1.62       21.73     10.07 o
  -2  10  11        0.83        8.04     10.13 o
   0  10  11        0.62        6.96      6.40 o
   2  10  11        0.83       -5.43      7.77 o
 -18   0  12        0.77       -5.25     13.20 o
 -16   0  12        0.65       16.83     12.28 o
 -14   0  12       13.40        0.33     10.02 o
 -12   0  12      127.08      104.76     13.21 o
 -10   0  12      100.14      109.76     15.45 o
  -8   0  12     1505.05     1671.44     89.66 o
  -6   0  12      147.82       97.95     21.48 o
  -4   0  12      492.29      537.56     53.78 o
  -2   0  12      164.62       68.36     50.70 o
   0   0  12        6.78        0.38      8.37 o
   2   0  12       14.82        9.48      3.59 o
   4   0  12       58.88       69.33     16.06 o
   6   0  12       73.11       83.94     11.76 o
   8   0  12       19.15       16.12      8.92 o
  10   0  12       15.88       11.85     15.20 o
  12   0  12       27.33       44.25     19.78 o
 -19   1  12        5.80       12.23     23.34 o
 -17   1  12        0.73        0.81      6.36 o
 -15   1  12        0.38        7.14      3.65 o
 -13   1  12      128.17      127.59     12.24 o
 -11   1  12        8.39       12.69      7.44 o
  -9   1  12        0.02       -2.28      5.19 o
  -7   1  12       16.65        9.66      4.43 o
  -5   1  12        8.30        5.12      6.52 o
  -3   1  12       96.00      106.73     10.24 o
  -1   1  12       93.51      100.00      8.77 o
   1   1  12       48.93       35.14      6.98 o
   3   1  12       15.75        9.96      4.64 o
   5   1  12      126.58      127.81     10.11 o
   7   1  12       76.28       65.69     11.39 o
   9   1  12        0.03        6.21      7.48 o
  11   1  12       12.12       17.58      8.52 o
  13   1  12        0.20        9.29     14.34 o
 -18   2  12       11.05        5.67      7.72 o
 -16   2  12        1.15        7.80      4.63 o
 -14   2  12       13.70       17.72      5.21 o
 -12   2  12       30.18       30.95      7.53 o
 -10   2  12        2.06        4.37      4.27 o
  -8   2  12     1659.97     1891.30     68.30 o
  -6   2  12      404.09      432.32     18.63 o
  -4   2  12       26.88       24.28      6.98 o
  -2   2  12      792.83      957.49     54.33 o
   0   2  12      286.27      293.07     14.01 o
   2   2  12       70.01       59.47      8.51 o
   4   2  12        0.52       -1.23      3.25 o
   6   2  12       18.62       21.94      5.34 o
   8   2  12       10.52        7.14      6.18 o
  10   2  12        4.65        8.89      7.50 o
  12   2  12        0.14       18.74     13.20 o
 -17   3  12        0.83       11.81      5.84 o
 -15   3  12        5.09        8.57      5.03 o
 -13   3  12        7.82        4.96      6.98 o
 -11   3  12        0.39        9.34      5.48 o
  -9   3  12      811.47      879.55     33.27 o
  -7   3  12        2.34        2.94      2.88 o
  -5   3  12      368.39      374.25     21.26 o
  -3   3  12        1.22        5.48      5.62 o
  -1   3  12       38.63       31.55      5.27 o
   1   3  12       13.82        9.69      3.93 o
   3   3  12       58.72       73.75      7.05 o
   5   3  12       11.60       11.98      5.75 o
   7   3  12       64.57       79.97     12.94 o
   9   3  12        9.78        7.52      6.93 o
  11   3  12       13.69       14.96      8.96 o
 -16   4  12        7.55       10.39     10.77 o
 -14   4  12        0.93        1.77      6.05 o
 -12   4  12       81.55       58.84     13.19 o
 -10   4  12      463.89      448.79     35.60 o
  -8   4  12        8.04        2.01      3.85 o
  -6   4  12        7.19        8.29      4.36 o
  -4   4  12      258.47      271.22     16.56 o
  -2   4  12      497.37      591.65     27.60 o
   0   4  12        1.95        1.77      4.35 o
   2   4  12       14.13        8.32      5.17 o
   4   4  12       11.20        7.74      4.20 o
   6   4  12       25.11       40.65     15.42 o
   8   4  12        0.08        1.27      6.76 o
  10   4  12        6.05        9.67      8.85 o
  12   4  12        3.83      -31.98     41.24 o
 -17   5  12        0.40       10.55     11.25 o
 -15   5  12        3.00       -1.32      9.88 o
 -13   5  12        3.43        8.77      7.43 o
 -11   5  12        0.04       15.64      8.14 o
  -9   5  12       23.65       33.35      8.82 o
  -7   5  12       90.03       93.75     11.23 o
  -5   5  12       16.44       10.08      4.66 o
  -3   5  12      274.13      258.95     21.62 o
  -1   5  12        3.67        0.38      3.90 o
   1   5  12      474.50      578.18     43.02 o
   3   5  12      121.92      104.41     18.45 o
   5   5  12       11.53       17.68      7.26 o
   7   5  12        6.66        5.02      6.36 o
   9   5  12        0.03       11.52      9.63 o
  11   5  12        1.28        6.16      7.61 o
 -16   6  12        0.52       13.47     11.15 o
 -14   6  12       13.62       23.92     12.50 o
 -12   6  12        1.40       10.79      9.45 o
 -10   6  12       15.70       18.27      6.58 o
  -8   6  12       11.60       12.89      8.60 o
  -6   6  12      153.65      113.51     18.87 o
  -4   6  12        0.00        6.03      3.49 o
  -2   6  12       42.64       28.74      5.89 o
   0   6  12       19.66       16.55      6.20 o
   2   6  12       39.00       27.81      6.26 o
   4   6  12       20.36       20.67      6.14 o
   6   6  12       11.45       21.61      6.67 o
   8   6  12        0.05       -3.66      7.59 o
  10   6  12        6.38       20.79      8.55 o
 -13   7  12        2.78        2.39      8.39 o
 -11   7  12        0.86        7.70      6.43 o
  -9   7  12        0.56        4.30      7.94 o
  -7   7  12        2.57        8.83      6.93 o
  -5   7  12        0.30       -6.03      7.07 o
  -3   7  12       15.92       16.74      5.14 o
  -1   7  12        6.31        6.96      3.76 o
   1   7  12       11.41       11.10      5.14 o
   3   7  12        8.94        6.40      4.89 o
   5   7  12        1.47        6.12     12.75 o
   7   7  12        0.98        4.64      6.33 o
   9   7  12        2.13        9.12      9.51 o
 -12   8  12        4.35        2.30      9.35 o
 -10   8  12        0.06        8.59      8.15 o
  -8   8  12        2.49        8.90      6.17 o
  -6   8  12        0.48       18.35      9.33 o
  -4   8  12        0.00        9.14      8.70 o
  -2   8  12        2.51       12.71      5.68 o
   0   8  12        0.99        6.86      5.74 o
   2   8  12        0.43       -0.60      3.78 o
   4   8  12        0.02        4.71      7.11 o
   6   8  12        2.15        6.55      8.82 o
 -11   9  12        0.82        1.94      9.38 o
  -9   9  12        0.29       10.39      8.87 o
  -7   9  12        0.13       -3.76      9.79 o
  -5   9  12       30.69       10.05     10.46 o
  -3   9  12        9.41       16.55     13.28 o
  -1   9  12        1.74        0.91      7.32 o
   1   9  12        6.15        9.90     10.30 o
   3   9  12        0.01        7.51      9.23 o
   5   9  12        0.01        3.58      7.92 o
  -6  10  12        4.72        0.46      9.98 o
  -4  10  12        2.94        6.97      7.26 o
  -2  10  12        0.02       18.90      8.98 o
   0  10  12        1.77       19.95      7.75 o
 -17   1  13       10.44       16.38      7.36 o
 -15   1  13        6.85       20.12      6.34 o
 -13   1  13       13.27       20.54      6.82 o
 -11   1  13       28.92       31.24      5.20 o
  -9   1  13       11.30       13.53      7.86 o
  -7   1  13       30.05       17.65      6.04 o
  -5   1  13       63.38       43.48      8.58 o
  -3   1  13       29.58       12.78      8.35 o
  -1   1  13       94.29       85.02     10.86 o
   1   1  13      153.66      185.81     15.19 o
   3   1  13       12.84        2.99      4.51 o
   5   1  13        8.45       13.37      5.15 o
   7   1  13        0.12        2.13      4.50 o
   9   1  13        3.11        1.76      5.20 o
  11   1  13        1.41       -0.69      7.62 o
 -18   2  13        8.26       12.19      8.07 o
 -16   2  13        0.22       10.46      5.36 o
 -14   2  13        1.60       -1.64      6.39 o
 -12   2  13       79.67       66.62      8.30 o
 -10   2  13      147.75      162.21     17.69 o
  -8   2  13       59.75       71.68     10.37 o
  -6   2  13       16.84       10.98      6.20 o
  -4   2  13        5.89        8.39      3.97 o
  -2   2  13       37.08       28.61      7.09 o
   0   2  13       24.19       26.04      7.64 o
   2   2  13        1.70        2.88      4.45 o
   4   2  13       17.31       15.42      5.90 o
   6   2  13       11.88       21.25      5.78 o
   8   2  13        4.28       -1.25      7.38 o
  10   2  13        0.08        5.65      7.84 o
 -17   3  13       12.49       12.39     11.62 o
 -15   3  13       13.30       17.47      5.18 o
 -13   3  13        8.22       -3.36      4.35 o
 -11   3  13      119.97      107.90     18.49 o
  -9   3  13       10.80        4.57      5.94 o
  -7   3  13        8.25        6.77      5.34 o
  -5   3  13       47.32       50.73      7.90 o
  -3   3  13      103.64       85.38      9.16 o
  -1   3  13        4.05        3.09      2.16 o
   1   3  13       22.68       14.43      5.19 o
   3   3  13       43.41       43.56      6.82 o
   5   3  13        8.58        2.55      4.41 o
   7   3  13        5.35       17.59      5.12 o
   9   3  13        9.98       15.88      5.88 o
  11   3  13       10.00       35.16     10.64 o
 -16   4  13        1.67        5.99      8.14 o
 -14   4  13        0.01       20.00     12.11 o
 -12   4  13        0.40        7.72      4.75 o
 -10   4  13      471.78      487.52     51.52 o
  -8   4  13       73.84       76.54      7.46 o
  -6   4  13      244.45      278.11     27.60 o
  -4   4  13      162.69      178.10     21.15 o
  -2   4  13      281.88      307.08     29.11 o
   0   4  13      263.69      267.35     19.87 o
   2   4  13       14.77       11.55      5.75 o
   4   4  13       45.54       49.65     11.58 o
   6   4  13        9.09        1.73      7.51 o
   8   4  13        0.38       11.83      7.88 o
  10   4  13        1.44        2.64      9.94 o
 -15   5  13        7.92       30.55     10.78 o
 -13   5  13        5.51       11.51      9.16 o
 -11   5  13       21.89       21.38      6.13 o
  -9   5  13       22.38       30.03     14.69 o
  -7   5  13      129.25      103.25     19.47 o
  -5   5  13        5.75        8.43      2.94 o
  -3   5  13      160.08      169.70     13.09 o
  -1   5  13       31.73       18.70      4.26 o
   1   5  13       15.09       18.42      4.38 o
   3   5  13       63.41       62.68     11.08 o
   5   5  13        0.77       13.23     12.30 o
   7   5  13        0.00        0.81      6.45 o
   9   5  13       21.34       12.83      8.57 o
 -14   6  13        1.40        1.94      8.06 o
 -12   6  13        9.57       20.17      8.00 o
 -10   6  13       28.79       28.33      7.75 o
  -8   6  13       20.62       22.63     13.77 o
  -6   6  13       18.30       17.03      6.90 o
  -4   6  13       46.56       40.51      8.35 o
  -2   6  13        0.21        6.38      5.63 o
   0   6  13       29.75       33.18      6.02 o
   2   6  13       45.46       40.21      6.38 o
   4   6  13       18.67       26.59      9.24 o
   6   6  13        0.75       -2.08      6.49 o
   8   6  13        4.57       12.51      9.00 o
 -13   7  13       12.68       14.02      7.23 o
 -11   7  13        3.97       14.68      6.88 o
  -9   7  13       13.23        8.47      9.26 o
  -7   7  13       11.04       17.24      6.59 o
  -5   7  13        0.51        9.35      5.14 o
  -3   7  13        1.04        0.45      4.53 o
  -1   7  13        0.76        7.14      5.10 o
   1   7  13        2.74        5.17      3.88 o
   3   7  13        3.84       14.25      4.50 o
   5   7  13        1.41        6.70      8.36 o
   7   7  13        0.36        0.60      8.59 o
 -12   8  13        2.90        4.62      5.74 o
 -10   8  13        2.19        0.23     11.34 o
  -8   8  13       17.90       21.45      7.85 o
  -6   8  13        7.83        8.25      5.71 o
  -4   8  13       12.79       23.56     11.84 o
  -2   8  13        9.42       13.07      6.44 o
   0   8  13        3.37       -2.57      3.51 o
   2   8  13        0.84        3.86      7.12 o
   4   8  13        0.26       12.11      7.71 o
   6   8  13        0.34        6.83      6.89 o
  -9   9  13        0.23        7.98     10.45 o
  -7   9  13        0.01       -1.90      8.39 o
  -5   9  13       17.95       20.22      8.64 o
  -3   9  13        0.65        6.47      6.70 o
  -1   9  13        2.97        4.72      7.52 o
   1   9  13        0.07        9.45      6.55 o
   3   9  13        5.43       14.17      6.08 o
 -18   0  14        2.07       25.39     25.51 o
 -16   0  14        0.26        3.58     12.12 o
 -14   0  14        4.79       10.72      8.06 o
 -12   0  14        5.96       -3.30      7.37 o
 -10   0  14        0.23        3.20      6.93 o
  -8   0  14      181.82      220.12     35.60 o
  -6   0  14     1387.16     1700.00    147.44 o
  -4   0  14      669.82      750.32     46.73 o
  -2   0  14        5.51       -6.35     13.02 o
   0   0  14       66.43       39.08     13.24 o
   2   0  14        0.90       -3.12      3.12 o
   4   0  14      192.12      203.28     26.45 o
   6   0  14        8.61        3.92      6.19 o
   8   0  14        2.54        3.77      7.05 o
  10   0  14        2.20       12.75     17.09 o
 -17   1  14        3.88       -2.74      7.50 o
 -15   1  14        0.61        2.94      6.01 o
 -13   1  14        1.20       14.12      4.80 o
 -11   1  14        1.09       10.66      4.56 o
  -9   1  14       26.07       17.15     10.05 o
  -7   1  14       24.23       10.35      6.21 o
  -5   1  14       15.68       16.52      7.10 o
  -3   1  14       66.05       99.04      9.49 o
  -1   1  14        0.57       -6.52      6.52 o
   1   1  14      121.26      124.07     15.54 o
   3   1  14       11.08        2.66      3.98 o
   5   1  14       19.39        9.77      4.26 o
   7   1  14        0.02        4.95      3.59 o
   9   1  14        0.34        6.88     10.17 o
  11   1  14        0.18        5.98     11.68 o
 -16   2  14        0.41        4.00      9.97 o
 -14   2  14        1.25        1.41      5.22 o
 -12   2  14        7.90       12.76      6.27 o
 -10   2  14      231.28      213.93     24.62 o
  -8   2  14        2.75        0.77      3.50 o
  -6   2  14       79.33       98.21     15.05 o
  -4   2  14        2.34        7.16      7.85 o
  -2   2  14      126.23       97.72     15.97 o
   0   2  14        5.54       -0.88      9.93 o
   2   2  14        2.15       -3.36      3.95 o
   4   2  14        0.54        0.87      3.96 o
   6   2  14        1.46       10.20     11.17 o
   8   2  14        8.25        1.01      7.10 o
  10   2  14        0.95       16.56     13.40 o
 -17   3  14       24.29       25.45     12.38 o
 -15   3  14        0.01       12.01      7.42 o
 -13   3  14        1.52       10.93      6.11 o
 -11   3  14       29.47       36.10      6.70 o
  -9   3  14      153.02       84.97     13.63 o
  -7   3  14       70.96       70.24      6.56 o
  -5   3  14      251.62      268.60     22.93 o
  -3   3  14      144.52       70.42     31.86 o
  -1   3  14      446.65      557.12     52.18 o
   1   3  14        2.71       -0.07      2.68 o
   3   3  14      100.25       73.50     12.41 o
   5   3  14       25.81       24.02      6.90 o
   7   3  14       13.90       16.13      5.01 o
   9   3  14       32.65       16.26     11.25 o
 -16   4  14        5.64       31.74     11.64 o
 -14   4  14       11.23       -2.05      8.24 o
 -12   4  14        4.30        7.38      5.96 o
 -10   4  14        1.18        7.23      5.23 o
  -8   4  14      234.35      267.19     24.96 o
  -6   4  14       66.61       63.47      8.56 o
  -4   4  14        2.57        8.45      3.99 o
  -2   4  14        6.31        6.00      6.11 o
   0   4  14      312.80      353.39     33.62 o
   2   4  14        2.85       10.63      4.35 o
   4   4  14       21.80       21.88      5.66 o
   6   4  14       24.53       38.27     12.87 o
   8   4  14        0.10        2.30      8.02 o
 -15   5  14        0.29        2.59     11.23 o
 -13   5  14        0.19        4.13     10.00 o
 -11   5  14       20.51       27.92      7.47 o
  -9   5  14        1.33        4.36      4.56 o
  -7   5  14      104.04       87.58     13.77 o
  -5   5  14        4.35        4.49      3.56 o
  -3   5  14      101.81      102.31      9.99 o
  -1   5  14        3.61        6.45      5.48 o
   1   5  14        0.08        1.44      3.13 o
   3   5  14       24.26       21.49      6.64 o
   5   5  14        0.01        6.34      7.42 o
   7   5  14        0.89        3.71      6.76 o
 -14   6  14        4.05       21.89      9.09 o
 -12   6  14        4.08        6.72      7.05 o
 -10   6  14       14.07        9.75      6.46 o
  -8   6  14       63.59       41.08     13.42 o
  -6   6  14        4.05        2.60      4.86 o
  -4   6  14        4.33        1.12      3.94 o
  -2   6  14       23.28       15.96      6.33 o
   0   6  14       27.62       21.23      5.47 o
   2   6  14        0.11        2.65      3.90 o
   4   6  14        3.84       12.64      7.26 o
   6   6  14        1.90        3.61      7.81 o
 -13   7  14        0.00        5.22      7.29 o
 -11   7  14        0.67        0.34      8.14 o
  -9   7  14        0.00       -4.37      8.11 o
  -7   7  14        1.52        1.31      7.01 o
  -5   7  14        4.93       13.84     16.00 o
  -3   7  14        4.07        2.71      6.39 o
  -1   7  14        0.07        4.05      4.12 o
   1   7  14       18.30        9.15      4.97 o
   3   7  14        2.00        3.53      5.36 o
   5   7  14        0.51        1.96      5.47 o
 -10   8  14        0.05       10.95     11.86 o
  -8   8  14        0.82        1.39      8.91 o
  -6   8  14        1.00       -2.39      6.88 o
  -4   8  14        4.69       15.62      7.08 o
  -2   8  14        0.53       -1.43      7.23 o
   0   8  14        0.36       11.18      4.92 o
   2   8  14        3.58       -0.16      5.67 o
   4   8  14        0.64        6.39     20.37 o
  -7   9  14        0.50       -5.19      9.49 o
  -5   9  14        0.42       -3.19      7.69 o
  -3   9  14        0.82        7.35      8.61 o
  -1   9  14        2.84        6.53      6.89 o
   1   9  14        0.48        9.55     11.50 o
 -17   1  15        3.21        9.84      7.69 o
 -15   1  15       38.91       49.09     11.22 o
 -13   1  15        2.76        5.69      7.00 o
 -11   1  15        0.52        2.84      4.57 o
  -9   1  15      292.39      276.99     31.80 o
  -7   1  15      160.01      231.60     26.36 o
  -5   1  15      338.09      388.93     35.71 o
  -3   1  15        3.69        3.70      6.92 o
  -1   1  15      129.91      157.92     15.26 o
   1   1  15       40.93       21.60     11.98 o
   3   1  15       13.84        7.72      4.13 o
   5   1  15        0.30        1.61      4.93 o
   7   1  15        2.87        0.98      8.59 o
   9   1  15       13.64       15.20      7.99 o
 -16   2  15        3.01       -7.47     10.71 o
 -14   2  15        1.75       10.04      5.27 o
 -12   2  15        0.56        7.64      5.57 o
 -10   2  15       12.73        4.29      5.02 o
  -8   2  15        0.70        4.87      3.85 o
  -6   2  15      230.91      266.40     29.00 o
  -4   2  15      111.57      101.60     12.51 o
  -2   2  15       83.09       86.89     13.47 o
   0   2  15       32.68       39.63      8.40 o
   2   2  15       82.74       77.90     14.65 o
   4   2  15       10.73       14.18      8.13 o
   6   2  15       24.19       10.89      5.59 o
   8   2  15       10.78       14.34      4.98 o
 -15   3  15       16.63       19.49      7.28 o
 -13   3  15        0.04       -0.12      6.58 o
 -11   3  15       16.98        8.90      6.94 o
  -9   3  15        2.51        2.19      3.39 o
  -7   3  15        0.82        1.36      5.65 o
  -5   3  15        1.23       10.25      6.08 o
  -3   3  15       19.89       13.64      7.77 o
  -1   3  15       67.83       23.44     17.51 o
   1   3  15        1.05        2.29      3.93 o
   3   3  15        8.37        6.36      3.73 o
   5   3  15       21.51       15.16      5.85 o
   7   3  15        4.13       -1.73      6.02 o
   9   3  15        0.91       -3.32      9.11 o
 -14   4  15        0.03       -1.31      7.33 o
 -12   4  15        0.81        8.30      5.67 o
 -10   4  15        0.03        6.14      6.44 o
  -8   4  15       28.96       29.05      5.57 o
  -6   4  15       65.91       48.79      6.73 o
  -4   4  15       11.35       12.35      5.92 o
  -2   4  15        3.46       10.99      4.80 o
   0   4  15        0.20        1.21      2.87 o
   2   4  15       47.37       38.73      5.19 o
   4   4  15       16.46       26.92     10.24 o
   6   4  15       41.41       32.17      9.78 o
   8   4  15        0.08        4.42      8.02 o
 -13   5  15       10.50       11.58      7.63 o
 -11   5  15       10.34       11.95      6.37 o
  -9   5  15        1.07        6.44      4.63 o
  -7   5  15      213.59      208.22     29.76 o
  -5   5  15       22.43       17.04      7.91 o
  -3   5  15        4.21        5.46      7.32 o
  -1   5  15        2.69        6.35      5.21 o
   1   5  15       61.01       47.10      8.20 o
   3   5  15        0.79       -0.54      9.41 o
   5   5  15        9.00       12.48      7.01 o
   7   5  15        0.12        3.13      5.53 o
 -12   6  15        0.54       -5.95     11.09 o
 -10   6  15        4.51        0.12      8.05 o
  -8   6  15      128.85      141.70     23.70 o
  -6   6  15        8.54        8.58      6.97 o
  -4   6  15       15.81       11.33      4.91 o
  -2   6  15        1.13        7.44      5.56 o
   0   6  15        5.80        5.52      4.72 o
   2   6  15        0.01        4.63      6.01 o
   4   6  15        4.04       16.09      7.98 o
   6   6  15        0.00        3.17      5.38 o
 -11   7  15        2.45       14.60     10.60 o
  -9   7  15       15.07       25.45      7.76 o
  -7   7  15       11.99        8.12      6.53 o
  -5   7  15        3.07        6.89      4.82 o
  -3   7  15       22.25       19.11     14.69 o
  -1   7  15        1.39        5.55      8.37 o
   1   7  15        1.31        6.56      6.32 o
   3   7  15        2.97        0.77     10.86 o
  -8   8  15        0.35       -4.17     11.74 o
  -6   8  15        3.08        2.40      5.54 o
  -4   8  15        6.09       11.90      7.37 o
  -2   8  15        0.79       13.71      8.69 o
   0   8  15        1.93        4.67      6.65 o
   2   8  15        5.68       14.92      8.28 o
 -16   0  16       18.44       11.59      6.99 o
 -14   0  16       13.71       24.68     10.54 o
 -12   0  16        6.42       -0.80      5.35 o
 -10   0  16        0.02       16.74     17.53 o
  -8   0  16       53.99       54.32     17.79 o
  -6   0  16        0.05       13.42     21.01 o
  -4   0  16        0.56       -6.32      9.64 o
  -2   0  16        0.02        5.03      8.85 o
   0   0  16       32.26       19.75     10.90 o
   2   0  16       15.73       13.08     14.62 o
   4   0  16        3.67       -0.19     11.18 o
   6   0  16        1.04        5.18      5.00 o
   8   0  16        0.00       12.62      6.20 o
 -15   1  16        4.18        9.97      6.11 o
 -13   1  16        0.88        5.71      4.38 o
 -11   1  16        1.68        1.44      6.12 o
  -9   1  16        0.13        8.16     30.10 o
  -7   1  16       79.39       75.33     13.44 o
  -5   1  16        0.63       -0.82      7.00 o
  -3   1  16      196.50       95.61     39.11 o
  -1   1  16      183.10      255.14     38.06 o
   1   1  16       63.65       39.05     21.53 o
   3   1  16        0.41        1.86      4.30 o
   5   1  16        3.81        4.77      4.59 o
   7   1  16        1.25        8.77      7.05 o
 -16   2  16        0.01       -4.01      7.56 o
 -14   2  16        8.95       11.47      4.69 o
 -12   2  16       15.02       21.37      7.26 o
 -10   2  16        1.27        7.91     11.09 o
  -8   2  16        3.34       11.23      6.59 o
  -6   2  16       24.88       16.76      8.19 o
  -4   2  16        3.45        4.51      5.37 o
  -2   2  16      109.06       96.94     14.86 o
   0   2  16       19.85       25.36      7.10 o
   2   2  16       50.88       32.40      6.75 o
   4   2  16       12.15       17.33      4.37 o
   6   2  16        0.08        4.42      5.46 o
   8   2  16        1.20       -5.51      7.89 o
 -15   3  16        1.59       -0.70     12.72 o
 -13   3  16        0.54      -13.76     13.76 o
 -11   3  16        0.69        3.82      4.68 o
  -9   3  16        3.27        1.89      4.49 o
  -7   3  16        0.03        0.64      7.25 o
  -5   3  16       73.14       55.60     15.00 o
  -3   3  16       49.72       37.72      8.11 o
  -1   3  16        2.38       19.21      8.08 o
   1   3  16        9.05       10.53      5.87 o
   3   3  16       56.37       42.49     15.91 o
   5   3  16       13.85       14.18      4.63 o
   7   3  16        0.21       11.09     11.45 o
 -14   4  16        2.06        4.55      8.04 o
 -12   4  16       14.04       -0.66      7.61 o
 -10   4  16        0.00        6.61      4.50 o
  -8   4  16        2.99       -4.68      4.68 o
  -6   4  16        1.68       11.73      3.78 o
  -4   4  16       16.87       10.16      8.36 o
  -2   4  16        5.99        2.23      4.17 o
   0   4  16        8.84        5.39      5.06 o
   2   4  16        1.84        6.13      3.95 o
   4   4  16        4.48       -2.51      5.11 o
   6   4  16        0.11       14.83      6.72 o
 -13   5  16        0.23        5.38     10.02 o
 -11   5  16        0.10        5.47      8.10 o
  -9   5  16        0.89        5.69      7.20 o
  -7   5  16        6.44        4.17      7.46 o
  -5   5  16        2.45        3.92      5.26 o
  -3   5  16       31.63       17.61      8.21 o
  -1   5  16       10.38       12.51      3.52 o
   1   5  16        2.81        0.73      5.52 o
   3   5  16        0.38        3.56      4.58 o
   5   5  16        1.41       14.07     10.87 o
 -12   6  16        1.17       15.00     10.93 o
 -10   6  16       18.14       26.38     10.92 o
  -8   6  16       13.68       11.33      6.76 o
  -6   6  16        4.20       -0.16     10.69 o
  -4   6  16       12.41        9.92     11.01 o
  -2   6  16        0.79        2.85      6.44 o
   0   6  16       32.49       18.85      8.01 o
   2   6  16        4.88        6.56      5.36 o
   4   6  16        1.00        7.82     12.42 o
  -9   7  16        0.13        9.62     14.52 o
  -7   7  16        9.86       17.61     13.08 o
  -5   7  16       16.07       14.32     12.00 o
  -3   7  16        0.29       -0.23      7.48 o
  -1   7  16       15.58       12.77      7.41 o
   1   7  16        3.14       10.23      4.60 o
  -6   8  16        0.16      -10.08     13.52 o
  -4   8  16        0.84        4.57      5.60 o
  -2   8  16        0.17       11.74      7.46 o
 -15   1  17        4.55       10.04     25.56 o
 -13   1  17       26.02       21.82     10.86 o
 -11   1  17        0.56       24.41      9.56 o
  -9   1  17        4.43        7.68      8.26 o
  -7   1  17      159.16      180.67     28.11 o
  -5   1  17       74.64       65.06     12.57 o
  -3   1  17       20.76       20.04      8.15 o
  -1   1  17        9.52       12.03      6.88 o
   1   1  17       98.79      100.86     19.73 o
   3   1  17       11.88        5.53      8.00 o
   5   1  17        7.64        2.38     11.25 o
 -14   2  17        0.15        5.02     12.59 o
 -12   2  17        0.73       13.10      9.79 o
 -10   2  17        0.35        4.71      8.88 o
  -8   2  17        4.01        8.51      7.08 o
  -6   2  17        0.45       15.97      8.12 o
  -4   2  17       22.64       24.26      8.40 o
  -2   2  17        1.32       10.31      6.42 o
   0   2  17        3.85        0.69      7.40 o
   2   2  17        0.82        2.24      4.71 o
   4   2  17        9.72       24.43     11.03 o
   6   2  17       18.38       25.00     14.06 o
 -13   3  17        2.23        9.35     18.31 o
 -11   3  17        4.86       15.05      7.39 o
  -9   3  17        0.41        1.22      6.96 o
  -7   3  17        3.87        7.91      7.28 o
  -5   3  17        5.81       12.23      9.34 o
  -3   3  17       13.42       19.62     12.01 o
  -1   3  17        3.21        2.14      9.93 o
   1   3  17        0.45       -0.04      7.87 o
   3   3  17        5.65       -5.38      9.13 o
   5   3  17        0.39       12.26      9.86 o
 -12   4  17        0.69       15.75     12.96 o
 -10   4  17       10.09       22.07     21.44 o
  -8   4  17        2.32        8.80      5.23 o
  -6   4  17        1.80        8.28     12.10 o
  -4   4  17        7.07       12.86      5.15 o
  -2   4  17        0.40        3.00     10.09 o
   0   4  17        0.02       -5.77      9.82 o
   2   4  17       14.22       25.98     16.14 o
   4   4  17        0.12        0.87     12.80 o
 -11   5  17        0.02       -1.31     12.89 o
  -9   5  17        5.33        2.58     10.84 o
  -7   5  17        4.92       16.42     14.12 o
  -5   5  17        5.75       10.60      6.99 o
  -3   5  17        0.52        3.96      5.71 o
  -1   5  17        0.14       -2.47      7.09 o
   1   5  17        1.38       26.54     13.60 o
   3   5  17        6.65        4.11     13.19 o
 -10   6  17        1.55       13.06     10.92 o
  -8   6  17        0.00       12.06      9.81 o
  -6   6  17        3.83       13.05     14.79 o
  -4   6  17       27.68       23.99     20.23 o
  -2   6  17        2.07        2.08      5.39 o
   0   6  17        8.49        9.36      8.58 o
   2   6  17        0.98        5.99     12.08 o
  -7   7  17        7.84       27.46     17.62 o
  -5   7  17       48.33       59.95     19.17 o
  -3   7  17        0.17        3.72     10.82 o
  -1   7  17        1.17        9.71      9.12 o
 -14   0  18        0.13       12.98     12.39 o
 -12   0  18       41.34       26.53     38.41 o
 -10   0  18        4.51        0.41     15.57 o
  -8   0  18        0.71        6.84     14.38 o
  -6   0  18       12.54       21.22     14.21 o
  -4   0  18      142.77      219.45     65.29 o
  -2   0  18      108.82      107.93     31.31 o
   0   0  18       80.19      120.87     39.92 o
   2   0  18       10.61       15.69     20.06 o
   4   0  18       35.39       63.99    106.28 o
 -13   1  18        4.08        4.77     14.30 o
 -11   1  18        0.00       14.15      6.17 o
  -9   1  18        9.61        6.20      7.69 o
  -7   1  18       10.31       29.85      8.53 o
  -5   1  18       28.03       33.37     11.96 o
  -3   1  18       73.77       44.34     35.14 o
  -1   1  18        3.33        2.10      6.56 o
   1   1  18        1.92       -2.85      8.01 o
   3   1  18        2.25        7.39      9.12 o
   5   1  18        2.88      -12.07     16.44 o
 -12   2  18       17.61       23.22     14.28 o
 -10   2  18        2.28        4.69     11.85 o
  -8   2  18        0.22        3.75      9.03 o
  -6   2  18        0.62        3.96      9.46 o
  -4   2  18        0.22        8.81     10.69 o
  -2   2  18        0.54        3.68     13.64 o
   0   2  18        0.00       12.01      8.45 o
   2   2  18       39.18       20.71     20.19 o
   4   2  18        0.20        8.97      9.98 o
 -13   3  18        0.00       25.32     19.47 o
 -11   3  18        0.02        4.87     22.59 o
  -9   3  18        0.02       -0.26     11.54 o
  -7   3  18       13.33       19.80     10.07 o
  -5   3  18        1.31        9.29     10.11 o
  -3   3  18       29.30       30.83      8.54 o
  -1   3  18       24.88       29.03     10.13 o
   1   3  18       36.83       27.66     11.76 o
   3   3  18        0.72       17.72      9.57 o
 -12   4  18       11.36       52.20     36.24 o
 -10   4  18        7.86       27.44     15.24 o
  -8   4  18        9.33       11.36      9.78 o
  -6   4  18        0.02        4.52      9.24 o
  -4   4  18        4.91        0.71     10.40 o
  -2   4  18        0.00       16.38     12.42 o
   0   4  18        2.51       -0.14      7.45 o
   2   4  18        1.71        9.38      8.50 o
  -9   5  18        0.16      -15.65     21.65 o
  -7   5  18        6.02       14.71     15.63 o
  -5   5  18        2.32       11.75      7.44 o
  -3   5  18        6.10       -9.21     11.36 o
  -1   5  18       15.19       14.04      6.19 o
   1   5  18        1.33        5.04      9.57 o
  -6   6  18       11.15       24.14      9.15 o
  -4   6  18        6.67       31.31     14.20 o
  -2   6  18        0.97        8.72      8.03 o
 -11   1  19        0.63        6.13     11.73 o
  -9   1  19        0.46       -1.75     10.11 o
  -7   1  19        2.12        9.51      7.29 o
  -5   1  19       21.71       19.03     14.13 o
  -3   1  19        0.02        8.09      6.68 o
  -1   1  19        7.74       15.01     11.35 o
   1   1  19        6.80       16.68      8.33 o
 -10   2  19        0.85       16.01      8.62 o
  -8   2  19        7.59        5.30      7.69 o
  -6   2  19        0.19       -1.68     12.33 o
  -4   2  19       11.54       14.27      7.10 o
  -2   2  19       22.77       25.40      7.88 o
   0   2  19        9.28        4.34      8.31 o
   2   2  19        0.06        5.64      8.97 o
 -11   3  19        1.28        7.77     14.03 o
  -9   3  19        0.35       -0.91      9.12 o
  -7   3  19        0.79       10.35      9.72 o
  -5   3  19        0.03       10.43     10.44 o
  -3   3  19        3.11       -0.76      8.36 o
  -1   3  19        1.68       -2.23      8.24 o
   1   3  19        7.01       17.05      9.52 o
  -8   4  19        0.65       12.13     10.97 o
  -6   4  19        2.70        7.15      8.22 o
  -4   4  19        4.85       -3.96      6.64 o
  -2   4  19        0.53        4.95      6.64 o
   0   4  19        0.06       26.01     30.37 o
  -5   5  19        2.08       16.04     22.16 o
  -8   0  20        1.78        5.30     16.33 o
  -6   0  20        0.27       13.73     29.51 o
  -4   0  20        1.14       -9.55     11.27 o
  -2   0  20        0.96        0.05     10.63 o
   0   0  20        6.85       22.80     10.28 o
  -9   1  20        0.35       20.14     11.16 o
  -7   1  20        0.21        6.72     10.80 o
  -5   1  20        1.85        8.22     10.13 o
  -3   1  20        1.15        2.19     12.15 o
  -1   1  20        0.71        0.83      7.44 o
  -8   2  20        4.27        8.72      5.65 o
  -6   2  20        3.27       13.90      8.75 o
  -4   2  20        0.30       -9.09     17.07 o
  -2   2  20        5.44       13.26      6.17 o
  -7   3  20        5.61      -28.54     34.95 o
  -5   3  20        0.65        3.14      8.80 o
  -3   3  20        0.47       -6.40     35.09 o
 
